# Supplementary material for: [(1,2,5,6-η)-1,5-Cyclo­octa­diene](1-isopropyl-3-methyl­imidazolin-2-yl­idene)(triphenyl­phosphine)iridium(I) tetra­fluorido­borate dichloro­methane solvate
Source: Acta Crystallogr Sect E Struct Rep Online. 2010 Aug 18;66(Pt 9):m1114. doi: 10.1107/S1600536810031727 (PMC3008037; doi:10.1107/S1600536810031727)
Supplement: Supplementary file 1 [file e-66-m1114-sup1.cif]

##############################################################################
###                                                                        ###
###        Electronic paper (Acta Crystallographica Section E)             ###
###                                                                        ###
##############################################################################
#                                                                            #
# This CIF contains the data in a paper accepted for publication in Acta     #
# Crystallographica Section E. It conforms to the requirements of Notes      #
# for Authors for Section E, and has been peer reviewed under the auspices   #
# of the IUCr Commission on Journals.                                        #
#                                                                            #
# Full details of the Crystallographic Information File format               #
# are given in the paper "The Crystallographic Information File (CIF):       #
# a New Standard Archive File for Crystallography" by S. R. Hall, F. H.      #
# Allen and I. D. Brown [Acta Cryst. (1991), A47, 655-685].                  #
#                                                                            #
# The current version of the core CIF dictionary is obtainable from          #
# ftp://ftp.iucr.org/pub/cif_core.dic. The current version number is 2.4.    #
#                                                                            #
# Software is freely available for graphical display of the structure(s) in  #
# this CIF.  For information consult the CIF home page http://www.iucr.org/  #
# cif/home.html                                                              #
#                                                                            #
# This file may be used for bona fide research purposes within the           #
# scientific community so long as proper attribution is given to the journal # 
# article from which it was obtained.                                        #
#                                                                            #
##############################################################################
                                             
data_I
_audit_creation_method     SHELXL-97
_chemical_name_systematic
;
[(1,2,5,6-\h)-1,5-Cyclooctadiene](1-isopropyl-3-methylimidazolin-2-
ylidene)(triphenylphosphine)iridium(I) tetrafluoridoborate dichloromethane
solvate
;
_chemical_name_common     ?
_chemical_formula_moiety     'C33 H39 N2 Ir P +, B F4 -, C H2 Cl2'
_chemical_formula_sum     'C34 H41 B Cl2 F4 Ir N2 P'
_chemical_formula_iupac
                          '[Ir (C8 H12) (C7 H12 N2) (C18 H15 P)] B F4, C H2 Cl2'
_chemical_formula_weight     858.57
_chemical_melting_point     ?
_symmetry_cell_setting     monoclinic
_symmetry_space_group_name_H-M     'C 2/c'
_symmetry_space_group_name_Hall     '-C 2yc'
loop_
    _symmetry_equiv_pos_as_xyz
    'x, y, z'
    '-x, y, -z+1/2'
    'x+1/2, y+1/2, z'
    '-x+1/2, y+1/2, -z+1/2'
    '-x, -y, -z'
    'x, -y, z-1/2'
    '-x+1/2, -y+1/2, -z'
    'x+1/2, -y+1/2, z-1/2'
_cell_length_a     36.3039(16)
_cell_length_b     10.4913(5)
_cell_length_c     18.3924(8)
_cell_angle_alpha     90.00
_cell_angle_beta     103.452(2)
_cell_angle_gamma     90.00
_cell_volume     6813.0(5)
_cell_formula_units_Z     8
_cell_measurement_reflns_used     9491
_cell_measurement_theta_min     2.39
_cell_measurement_theta_max     28.28
_cell_measurement_temperature     100(2)
_exptl_crystal_description     prism
_exptl_crystal_colour     red
_exptl_crystal_size_max     0.30
_exptl_crystal_size_mid     0.14
_exptl_crystal_size_min     0.11
_exptl_crystal_density_diffrn     1.674
_exptl_crystal_density_meas     ?
_exptl_crystal_density_method     'not measured'
_exptl_crystal_F_000     3408
_exptl_absorpt_coefficient_mu     4.173
_exptl_absorpt_correction_type     numerical
_exptl_absorpt_process_details     '(SADABS; Sheldrick, 1996)'
_exptl_absorpt_correction_T_min     0.3704
_exptl_absorpt_correction_T_max     0.6522
_exptl_special_details
;
;
_diffrn_ambient_temperature     100(2)
_diffrn_radiation_type     MoK\a
_diffrn_radiation_wavelength     0.71073
_diffrn_radiation_source     'fine-focus sealed tube with Miracol optics'
_diffrn_radiation_monochromator     graphite
_diffrn_measurement_device_type     'Bruker Kappa APEXII DUO CCD'
_diffrn_measurement_method     '\f and \w scans'
_diffrn_detector_area_resol_mean     ?
_diffrn_reflns_number     72041
_diffrn_reflns_av_R_equivalents     0.0332
_diffrn_reflns_av_sigmaI/netI     0.0168
_diffrn_reflns_theta_min     2.03
_diffrn_reflns_theta_max     27.50
_diffrn_reflns_theta_full     27.50
_diffrn_measured_fraction_theta_max     0.999
_diffrn_measured_fraction_theta_full     0.999
_diffrn_reflns_limit_h_min     -47
_diffrn_reflns_limit_h_max     47
_diffrn_reflns_limit_k_min     -13
_diffrn_reflns_limit_k_max     13
_diffrn_reflns_limit_l_min     -23
_diffrn_reflns_limit_l_max     23
_refine_special_details
;
Refinement of <i>F</i>^2^ against ALL reflections. The weighted <i>R</i>-factor
<i>wR</i> and goodness of fit <i>S</i> are based on <i>F</i>^2^, conventional
<i>R</i>-factors <i>R</i> are based on <i>F</i>, with <i>F</i> set to zero for
negative <i>F</i>^2^. The threshold expression of <i>F</i>^2^ >
\s(<i>F</i>^2^) is used only for calculating <i>R</i>-factors(gt) <i>etc</i>.
and is not relevant to the choice of reflections for refinement.
<i>R</i>-factors based on <i>F</i>^2^ are statistically about twice as large
as those based on <i>F</i>, and <i>R</i>- factors based on ALL data will be
even larger.
;
_reflns_number_total     7834
_reflns_number_gt     6800
_reflns_threshold_expression     I>2\s(I)
_refine_ls_structure_factor_coef     Fsqd
_refine_ls_matrix_type     full
_refine_ls_R_factor_all     0.0282
_refine_ls_R_factor_gt     0.0211
_refine_ls_wR_factor_gt     0.0643
_refine_ls_wR_factor_ref     0.0726
_refine_ls_goodness_of_fit_ref     1.042
_refine_ls_restrained_S_all     1.040
_refine_ls_number_reflns     7834
_refine_ls_number_parameters     460
_refine_ls_number_restraints     84
_refine_ls_hydrogen_treatment     constr
_refine_ls_weighting_scheme     calc
_refine_ls_weighting_details
         'calc w=1/[\s^2^(Fo^2^)+(0.0500P)^2^+5.0000P] where P=(Fo^2^+2Fc^2^)/3'
_atom_sites_solution_hydrogens     geom
_atom_sites_solution_primary     direct
_atom_sites_solution_secondary     difmap
_refine_ls_shift/su_max     0.011
_refine_ls_shift/su_mean     0.000
_refine_diff_density_max     1.305
_refine_diff_density_min     -0.943
_refine_ls_extinction_method     none
_refine_ls_extinction_coef     ?
loop_
    _atom_type_symbol
    _atom_type_description
    _atom_type_scat_dispersion_real
    _atom_type_scat_dispersion_imag
    _atom_type_scat_source
    'C' 'C' 0.0033 0.0016
                         'International Tables Vol C Tables 4.2.6.8 and 6.1.1.4'
    'H' 'H' 0.0000 0.0000
                         'International Tables Vol C Tables 4.2.6.8 and 6.1.1.4'
    'B' 'B' 0.0013 0.0007
                         'International Tables Vol C Tables 4.2.6.8 and 6.1.1.4'
    'N' 'N' 0.0061 0.0033
                         'International Tables Vol C Tables 4.2.6.8 and 6.1.1.4'
    'F' 'F' 0.0171 0.0103
                         'International Tables Vol C Tables 4.2.6.8 and 6.1.1.4'
    'P' 'P' 0.1023 0.0942
                         'International Tables Vol C Tables 4.2.6.8 and 6.1.1.4'
    'Cl' 'Cl' 0.1484 0.1585
                         'International Tables Vol C Tables 4.2.6.8 and 6.1.1.4'
    'Ir' 'Ir' -1.4442 7.9887
                         'International Tables Vol C Tables 4.2.6.8 and 6.1.1.4'
_computing_data_collection     'APEX2 (Bruker, 2007)'
_computing_cell_refinement     'SAINT (Bruker, 2007)'
_computing_data_reduction     'SAINT (Bruker, 2007)'
_computing_structure_solution     'SIR97 (Altomare <i>et al.</i>, 1999)'
_computing_structure_refinement     'SHELXTL (Sheldrick, 2008)'
_computing_molecular_graphics     'ORTEP-3 for Windows (Farrugia, 1997)'
_computing_publication_material
                         'SHELXTL (Sheldrick, 2008) and publCIF (Westrip, 2010)'
loop_
    _atom_site_type_symbol
    _atom_site_label
    _atom_site_fract_x
    _atom_site_fract_y
    _atom_site_fract_z
    _atom_site_U_iso_or_equiv
    _atom_site_adp_type
    _atom_site_calc_flag
    _atom_site_refinement_flags
    _atom_site_occupancy
    _atom_site_disorder_assembly
    _atom_site_disorder_group
    Ir Ir 0.668273(3) 0.510395(9) 0.563854(6) 0.02420(5) Uani d . 1 B .
    Cl Cl1 0.54347(6) 0.9363(4) 0.70029(17) 0.0471(7) Uani d PD 0.511(7) A 1
    Cl Cl2 0.57718(16) 1.1103(5) 0.6136(5) 0.137(2) Uani d PD 0.511(7) A 1
    Cl Cl1' 0.54270(8) 1.0031(6) 0.71548(15) 0.0579(11) Uani d PD 0.489(7) A 2
    Cl Cl2' 0.57231(13) 1.0807(4) 0.58942(14) 0.0553(9) Uani d PD 0.489(7) A 2
    P P 0.60271(2) 0.52250(7) 0.53810(5) 0.02869(16) Uani d . 1 . .
    F F1 0.63097(6) 1.1774(2) 0.28542(14) 0.0718(7) Uani d . 1 . .
    F F2 0.68831(7) 1.2144(3) 0.26529(15) 0.0974(10) Uani d . 1 . .
    F F3 0.68298(6) 1.1205(3) 0.37193(13) 0.0728(7) Uani d . 1 . .
    F F4 0.66639(8) 1.0113(2) 0.2656(2) 0.0865(10) Uani d . 1 . .
    N N1 0.67636(6) 0.7514(2) 0.47676(15) 0.0373(6) Uani d . 1 B .
    N N2 0.67143(7) 0.5884(2) 0.40379(14) 0.0356(6) Uani d . 1 B .
    B B 0.66725(11) 1.1321(5) 0.2973(3) 0.0557(11) Uani d . 1 . .
    C C1 0.67157(7) 0.6230(3) 0.47509(17) 0.0318(6) Uani d . 1 . .
    C C2 0.67518(8) 0.6943(3) 0.3618(2) 0.0455(8) Uani d . 1 . .
    H H2 0.6756 0.6948 0.3104 0.055 Uiso calc R 1 B .
    C C3 0.67807(8) 0.7960(3) 0.4063(2) 0.0488(9) Uani d . 1 B .
    H H3 0.6808 0.8822 0.3926 0.059 Uiso calc R 1 . .
    C C4 0.67913(8) 0.8306(3) 0.5440(2) 0.0456(8) Uani d . 1 . .
    H H4 0.6763 0.7737 0.5860 0.055 Uiso calc R 1 B .
    C C5 0.64780(9) 0.9295(3) 0.5322(3) 0.0681(13) Uani d . 1 B .
    H H5A 0.6232 0.8869 0.5172 0.102 Uiso calc R 1 . .
    H H5B 0.6508 0.9890 0.4929 0.102 Uiso calc R 1 . .
    H H5C 0.6492 0.9765 0.5788 0.102 Uiso calc R 1 . .
    C C6 0.71784(8) 0.8956(3) 0.5664(2) 0.0525(9) Uani d . 1 B .
    H H6A 0.7378 0.8324 0.5672 0.079 Uiso calc R 1 . .
    H H6B 0.7210 0.9335 0.6162 0.079 Uiso calc R 1 . .
    H H6C 0.7195 0.9625 0.5301 0.079 Uiso calc R 1 . .
    C C7 0.66684(10) 0.4574(3) 0.37577(19) 0.0403(7) Uani d . 1 . .
    H H7A 0.6580 0.4034 0.4118 0.060 Uiso calc R 1 B .
    H H7B 0.6912 0.4254 0.3691 0.060 Uiso calc R 1 . .
    H H7C 0.6482 0.4556 0.3277 0.060 Uiso calc R 1 . .
    C C8 0.57817(16) 0.6605(5) 0.4981(5) 0.0241(16) Uani d PGU 0.556(18) B 3
    C C9 0.55354(16) 0.7332(5) 0.5287(5) 0.0363(17) Uani d PGU 0.556(18) B 3
    H H9 0.5505 0.7149 0.5776 0.044 Uiso calc PR 0.556(18) B 3
    C C10 0.53335(13) 0.8325(4) 0.4879(7) 0.047(2) Uani d PGU 0.556(18) B 3
    H H10 0.5165 0.8822 0.5088 0.057 Uiso calc PR 0.556(18) B 3
    C C11 0.53780(13) 0.8592(4) 0.4164(7) 0.041(2) Uani d PGU 0.556(18) B 3
    H H11 0.5240 0.9272 0.3885 0.049 Uiso calc PR 0.556(18) B 3
    C C12 0.56243(15) 0.7866(6) 0.3857(5) 0.041(2) Uani d PGU 0.556(18) B 3
    H H12 0.5655 0.8049 0.3369 0.049 Uiso calc PR 0.556(18) B 3
    C C13 0.58261(15) 0.6873(5) 0.4266(5) 0.0284(17) Uani d PGU 0.556(18) B 3
    H H13 0.5994 0.6376 0.4056 0.034 Uiso calc PR 0.556(18) B 3
    C C8' 0.5794(2) 0.6616(5) 0.4725(5) 0.021(2) Uani d PGU 0.444(18) B 4
    C C9' 0.55502(19) 0.7448(6) 0.4970(6) 0.035(2) Uani d PGU 0.444(18) B 4
    H H9' 0.5509 0.7363 0.5459 0.042 Uiso calc PR 0.444(18) B 4
    C C10' 0.53665(19) 0.8404(6) 0.4499(7) 0.040(3) Uani d PGU 0.444(18) B 4
    H H10' 0.5200 0.8973 0.4666 0.048 Uiso calc PR 0.444(18) B 4
    C C11' 0.5426(2) 0.8528(5) 0.3783(7) 0.042(3) Uani d PGU 0.444(18) B 4
    H H11' 0.5301 0.9182 0.3461 0.050 Uiso calc PR 0.444(18) B 4
    C C12' 0.5670(2) 0.7697(6) 0.3537(6) 0.038(2) Uani d PGU 0.444(18) B 4
    H H12' 0.5711 0.7781 0.3048 0.046 Uiso calc PR 0.444(18) B 4
    C C13' 0.5854(2) 0.6741(6) 0.4008(5) 0.0260(19) Uani d PGU 0.444(18) B 4
    H H13' 0.6020 0.6172 0.3841 0.031 Uiso calc PR 0.444(18) B 4
    C C14 0.58120(8) 0.5100(3) 0.6183(2) 0.0362(7) Uani d . 1 B .
    C C15 0.59156(8) 0.5988(3) 0.6765(2) 0.0471(9) Uani d . 1 . .
    H H15 0.6098 0.6628 0.6740 0.057 Uiso calc R 1 B .
    C C16 0.57541(8) 0.5937(4) 0.7375(2) 0.0510(9) Uani d . 1 B .
    H H16 0.5820 0.6558 0.7759 0.061 Uiso calc R 1 . .
    C C17 0.54978(10) 0.4992(3) 0.7431(2) 0.0496(10) Uani d . 1 . .
    H H17 0.5391 0.4951 0.7856 0.060 Uiso calc R 1 B .
    C C18 0.53965(8) 0.4100(3) 0.68616(18) 0.0429(7) Uani d . 1 B .
    H H18 0.5220 0.3446 0.6897 0.052 Uiso calc R 1 . .
    C C19 0.55513(7) 0.4160(3) 0.62424(17) 0.0351(6) Uani d . 1 . .
    H H19 0.5478 0.3550 0.5853 0.042 Uiso calc R 1 B .
    C C20 0.58018(7) 0.3948(2) 0.47589(14) 0.0255(5) Uani d . 1 B .
    C C21 0.60049(8) 0.2880(2) 0.46441(14) 0.0265(5) Uani d . 1 . .
    H H21 0.6264 0.2804 0.4895 0.032 Uiso calc R 1 B .
    C C22 0.58319(9) 0.1918(3) 0.41636(16) 0.0344(6) Uani d . 1 B .
    H H22 0.5973 0.1191 0.4082 0.041 Uiso calc R 1 . .
    C C23 0.54526(10) 0.2028(3) 0.38053(17) 0.0412(7) Uani d . 1 . .
    H H23 0.5333 0.1370 0.3481 0.049 Uiso calc R 1 B .
    C C24 0.52498(9) 0.3086(3) 0.39171(18) 0.0432(8) Uani d . 1 B .
    H H24 0.4991 0.3156 0.3665 0.052 Uiso calc R 1 . .
    C C25 0.54182(8) 0.4050(3) 0.43925(17) 0.0360(6) Uani d . 1 . .
    H H25 0.5275 0.4775 0.4470 0.043 Uiso calc R 1 B .
    C C26 0.72262(7) 0.4198(3) 0.56404(17) 0.0310(6) Uani d . 1 . .
    H H26 0.7287 0.4180 0.5137 0.037 Uiso calc R 1 B .
    C C27 0.73017(8) 0.5364(3) 0.60018(18) 0.0333(6) Uani d . 1 B .
    H H27 0.7404 0.6019 0.5707 0.040 Uiso calc R 1 . .
    C C28 0.74038(8) 0.5601(4) 0.68319(19) 0.0484(8) Uani d . 1 . .
    H H28A 0.7677 0.5421 0.7026 0.058 Uiso calc R 1 B .
    H H28B 0.7362 0.6513 0.6925 0.058 Uiso calc R 1 . .
    C C29 0.71816(11) 0.4810(4) 0.7254(2) 0.0515(10) Uani d . 1 B .
    H H29A 0.7177 0.5245 0.7729 0.062 Uiso calc R 1 . .
    H H29B 0.7310 0.3980 0.7379 0.062 Uiso calc R 1 . .
    C C30 0.67744(8) 0.4573(4) 0.68168(17) 0.0398(7) Uani d . 1 . .
    H H30 0.6578 0.4914 0.7067 0.048 Uiso calc R 1 B .
    C C31 0.66613(8) 0.3492(3) 0.63912(15) 0.0335(6) Uani d . 1 B .
    H H31 0.6399 0.3201 0.6391 0.040 Uiso calc R 1 . .
    C C32 0.69224(8) 0.2436(3) 0.62553(18) 0.0413(7) Uani d . 1 . .
    H H32A 0.6999 0.1918 0.6716 0.050 Uiso calc R 1 B .
    H H32B 0.6781 0.1874 0.5854 0.050 Uiso calc R 1 . .
    C C33 0.72751(9) 0.2912(3) 0.60362(19) 0.0421(7) Uani d . 1 B .
    H H33A 0.7353 0.2275 0.5704 0.050 Uiso calc R 1 . .
    H H33B 0.7482 0.2980 0.6492 0.050 Uiso calc R 1 . .
    C C34 0.58431(16) 0.9833(6) 0.6744(3) 0.0401(17) Uani d PDU 0.511(7) A 1
    H H34A 0.6037 1.0068 0.7198 0.048 Uiso calc PR 0.511(7) A 1
    H H34B 0.5942 0.9105 0.6505 0.048 Uiso calc PR 0.511(7) A 1
    C C34' 0.58224(16) 1.0511(6) 0.6851(3) 0.081(3) Uiso d PRD 0.489(7) A 2
    H H34C 0.6019 0.9840 0.6974 0.097 Uiso calc PR 0.489(7) A 2
    H H34D 0.5926 1.1295 0.7122 0.097 Uiso calc PR 0.489(7) A 2
loop_
    _atom_site_aniso_label
    _atom_site_aniso_U_11
    _atom_site_aniso_U_22
    _atom_site_aniso_U_33
    _atom_site_aniso_U_12
    _atom_site_aniso_U_13
    _atom_site_aniso_U_23
    Ir 0.01353(7) 0.02279(7) 0.03367(8) 0.00024(3) 0.00019(5) -0.00506(4)
    Cl1 0.0276(8) 0.0522(16) 0.0600(13) -0.0038(8) 0.0068(8) -0.0006(11)
    Cl2 0.082(3) 0.064(2) 0.293(7) 0.033(2) 0.100(4) 0.095(4)
    Cl1' 0.0481(13) 0.087(3) 0.0383(11) -0.0257(13) 0.0087(9) 0.0051(12)
    Cl2' 0.0796(19) 0.0548(18) 0.0410(14) 0.0281(14) 0.0329(10) 0.0115(9)
    P 0.0143(3) 0.0221(3) 0.0463(4) -0.0004(2) 0.0001(3) -0.0069(3)
    F1 0.0373(11) 0.0748(16) 0.1002(18) 0.0227(11) 0.0097(11) 0.0172(14)
    F2 0.0634(16) 0.135(3) 0.0935(19) -0.0184(16) 0.0181(14) 0.0535(18)
    F3 0.0535(13) 0.0842(18) 0.0747(15) 0.0031(12) 0.0025(11) 0.0362(13)
    F4 0.0402(15) 0.085(2) 0.124(3) 0.0264(11) -0.0033(15) -0.0120(15)
    N1 0.0173(11) 0.0250(12) 0.0645(17) -0.0015(9) -0.0010(10) 0.0063(11)
    N2 0.0264(12) 0.0322(13) 0.0443(14) -0.0048(10) 0.0006(10) 0.0080(11)
    B 0.0281(19) 0.069(3) 0.069(3) 0.0096(18) 0.0080(18) 0.022(2)
    C1 0.0162(12) 0.0253(13) 0.0496(17) -0.0019(10) -0.0013(11) 0.0031(12)
    C2 0.0313(16) 0.0437(18) 0.056(2) -0.0060(13) -0.0008(14) 0.0207(15)
    C3 0.0252(15) 0.0365(17) 0.079(2) -0.0033(13) -0.0002(15) 0.0248(17)
    C4 0.0248(14) 0.0228(14) 0.087(2) -0.0024(11) 0.0078(15) -0.0061(15)
    C5 0.0224(15) 0.0287(17) 0.146(4) -0.0007(13) 0.0055(19) -0.014(2)
    C6 0.0221(15) 0.0325(16) 0.096(3) -0.0015(12) -0.0004(16) -0.0139(17)
    C7 0.0423(18) 0.0382(16) 0.0394(17) -0.0084(15) 0.0073(13) 0.0021(14)
    C8 0.017(2) 0.024(3) 0.029(4) -0.0035(19) 0.000(2) 0.006(2)
    C9 0.032(3) 0.028(3) 0.047(4) 0.013(2) 0.006(3) 0.010(3)
    C10 0.048(3) 0.033(3) 0.063(6) 0.015(3) 0.017(3) 0.013(3)
    C11 0.039(3) 0.032(3) 0.047(6) 0.007(2) 0.000(3) 0.016(3)
    C12 0.036(3) 0.039(4) 0.041(5) -0.010(3) -0.004(3) 0.014(3)
    C13 0.022(3) 0.030(3) 0.030(4) -0.002(2) 0.001(3) 0.001(3)
    C8' 0.018(3) 0.020(3) 0.024(5) -0.001(2) 0.004(3) -0.001(3)
    C9' 0.035(4) 0.029(4) 0.035(5) 0.005(3) 0.000(3) -0.004(3)
    C10' 0.043(4) 0.033(4) 0.040(6) 0.020(3) 0.003(4) 0.003(4)
    C11' 0.051(4) 0.023(3) 0.042(6) 0.011(3) -0.007(4) 0.004(3)
    C12' 0.041(4) 0.031(4) 0.036(5) -0.002(3) -0.003(3) 0.011(3)
    C13' 0.027(3) 0.024(3) 0.025(4) -0.003(2) 0.003(3) 0.005(3)
    C14 0.0134(13) 0.0382(16) 0.055(2) 0.0014(10) 0.0038(13) -0.0189(13)
    C15 0.0152(13) 0.055(2) 0.070(2) -0.0043(12) 0.0079(13) -0.0321(17)
    C16 0.0195(14) 0.072(2) 0.058(2) 0.0024(14) 0.0016(13) -0.0355(18)
    C17 0.0231(17) 0.073(3) 0.051(2) 0.0063(13) 0.0047(15) -0.0193(16)
    C18 0.0244(14) 0.0518(19) 0.0511(19) -0.0001(13) 0.0059(13) -0.0088(15)
    C19 0.0183(12) 0.0370(15) 0.0476(17) 0.0010(11) 0.0024(11) -0.0113(13)
    C20 0.0203(12) 0.0231(12) 0.0294(13) -0.0042(9) -0.0015(10) 0.0005(10)
    C21 0.0267(13) 0.0236(12) 0.0275(13) -0.0025(10) 0.0026(10) 0.0048(10)
    C22 0.0464(17) 0.0208(13) 0.0341(15) -0.0040(12) 0.0056(13) 0.0003(11)
    C23 0.0508(19) 0.0295(15) 0.0346(16) -0.0129(13) -0.0077(14) 0.0013(12)
    C24 0.0323(16) 0.0346(16) 0.0497(18) -0.0103(12) -0.0171(13) 0.0066(13)
    C25 0.0242(14) 0.0280(14) 0.0486(17) -0.0001(11) -0.0062(12) 0.0005(12)
    C26 0.0177(12) 0.0316(14) 0.0445(16) 0.0034(10) 0.0090(11) -0.0012(12)
    C27 0.0112(12) 0.0369(15) 0.0479(18) 0.0001(11) -0.0014(11) -0.0046(14)
    C28 0.0222(14) 0.065(2) 0.0515(19) 0.0020(15) -0.0043(13) -0.0185(17)
    C29 0.0306(18) 0.084(3) 0.0360(18) -0.0043(16) -0.0005(14) -0.0196(16)
    C30 0.0221(14) 0.066(2) 0.0291(15) 0.0058(14) 0.0026(11) -0.0068(15)
    C31 0.0264(14) 0.0429(16) 0.0302(14) 0.0021(12) 0.0041(11) 0.0076(12)
    C32 0.0359(16) 0.0404(17) 0.0467(17) 0.0094(13) 0.0074(13) 0.0117(14)
    C33 0.0360(16) 0.0327(16) 0.058(2) 0.0082(13) 0.0126(14) 0.0022(14)
    C34 0.034(3) 0.026(3) 0.066(4) 0.004(2) 0.022(3) -0.002(3)
_geom_special_details
;
All e.s.d.'s (except the e.s.d. in the dihedral angle between two l.s. planes)
are estimated using the full covariance matrix. The cell e.s.d.'s are taken
into account individually in the estimation of e.s.d.'s in distances, angles
and torsion angles; correlations between e.s.d.'s in cell parameters are only
used when they are defined by crystal symmetry. An approximate (isotropic)
treatment of cell e.s.d.'s is used for estimating e.s.d.'s involving l.s.
planes.
;
loop_
    _geom_bond_atom_site_label_1
    _geom_bond_atom_site_label_2
    _geom_bond_site_symmetry_2
    _geom_bond_distance
    _geom_bond_publ_flag
    Ir P . 2.3196(7) ?
    Ir C1 . 2.041(3) ?
    Ir C26 . 2.189(3) ?
    Ir C27 . 2.207(3) ?
    Ir C30 . 2.187(3) ?
    Ir C31 . 2.198(3) ?
    Cl1 C34 . 1.731(5) ?
    Cl2 C34 . 1.719(6) ?
    Cl1' C34' . 1.732(5) ?
    Cl2' C34' . 1.740(5) ?
    P C8 . 1.769(4) ?
    P C8' . 1.957(6) ?
    P C14 . 1.827(4) ?
    P C20 . 1.827(3) ?
    F1 B . 1.369(4) ?
    F2 B . 1.373(5) ?
    F3 B . 1.364(5) ?
    F4 B . 1.393(6) ?
    N1 C1 . 1.358(3) ?
    N1 C3 . 1.392(4) ?
    N1 C4 . 1.474(4) ?
    N2 C1 . 1.360(4) ?
    N2 C2 . 1.377(4) ?
    N2 C7 . 1.464(4) ?
    C2 H2 . 0.950 ?
    C2 C3 . 1.334(5) ?
    C3 H3 . 0.950 ?
    C4 H4 . 1.000 ?
    C4 C5 . 1.517(4) ?
    C4 C6 . 1.529(4) ?
    C5 H5A . 0.980 ?
    C5 H5B . 0.980 ?
    C5 H5C . 0.980 ?
    C6 H6A . 0.980 ?
    C6 H6B . 0.980 ?
    C6 H6C . 0.980 ?
    C7 H7A . 0.980 ?
    C7 H7B . 0.980 ?
    C7 H7C . 0.980 ?
    C8 C9 . 1.390 ?
    C8 C13 . 1.390 ?
    C9 H9 . 0.950 ?
    C9 C10 . 1.390 ?
    C10 H10 . 0.950 ?
    C10 C11 . 1.390 ?
    C11 H11 . 0.950 ?
    C11 C12 . 1.390 ?
    C12 H12 . 0.950 ?
    C12 C13 . 1.390 ?
    C13 H13 . 0.950 ?
    C8' C9' . 1.390 ?
    C8' C13' . 1.390 ?
    C9' H9' . 0.950 ?
    C9' C10' . 1.390 ?
    C10' H10' . 0.950 ?
    C10' C11' . 1.390 ?
    C11' H11' . 0.950 ?
    C11' C12' . 1.390 ?
    C12' H12' . 0.950 ?
    C12' C13' . 1.390 ?
    C13' H13' . 0.950 ?
    C14 C15 . 1.404(4) ?
    C14 C19 . 1.389(4) ?
    C15 H15 . 0.950 ?
    C15 C16 . 1.382(5) ?
    C16 H16 . 0.950 ?
    C16 C17 . 1.380(5) ?
    C17 H17 . 0.950 ?
    C17 C18 . 1.389(5) ?
    C18 H18 . 0.950 ?
    C18 C19 . 1.384(4) ?
    C19 H19 . 0.950 ?
    C20 C21 . 1.384(4) ?
    C20 C25 . 1.403(4) ?
    C21 H21 . 0.950 ?
    C21 C22 . 1.391(4) ?
    C22 H22 . 0.950 ?
    C22 C23 . 1.386(4) ?
    C23 H23 . 0.950 ?
    C23 C24 . 1.373(5) ?
    C24 H24 . 0.950 ?
    C24 C25 . 1.383(4) ?
    C25 H25 . 0.950 ?
    C26 H26 . 1.000 ?
    C26 C27 . 1.388(4) ?
    C26 C33 . 1.524(4) ?
    C27 H27 . 1.000 ?
    C27 C28 . 1.506(5) ?
    C28 H28A . 0.990 ?
    C28 H28B . 0.990 ?
    C28 C29 . 1.494(6) ?
    C29 H29A . 0.990 ?
    C29 H29B . 0.990 ?
    C29 C30 . 1.530(5) ?
    C30 H30 . 1.000 ?
    C30 C31 . 1.384(4) ?
    C31 H31 . 1.000 ?
    C31 C32 . 1.516(4) ?
    C32 H32A . 0.990 ?
    C32 H32B . 0.990 ?
    C32 C33 . 1.514(4) ?
    C33 H33A . 0.990 ?
    C33 H33B . 0.990 ?
    C34 H34A . 0.990 ?
    C34 H34B . 0.990 ?
    C34' H34C . 0.990 ?
    C34' H34D . 0.990 ?
loop_
    _geom_angle_atom_site_label_1
    _geom_angle_atom_site_label_2
    _geom_angle_atom_site_label_3
    _geom_angle_site_symmetry_1
    _geom_angle_site_symmetry_3
    _geom_angle
    _geom_angle_publ_flag
    P Ir C1 . . 93.05(7) ?
    P Ir C26 . . 154.91(8) ?
    P Ir C27 . . 168.25(9) ?
    P Ir C30 . . 97.40(8) ?
    P Ir C31 . . 89.18(8) ?
    C1 Ir C26 . . 91.82(11) ?
    C1 Ir C27 . . 85.73(11) ?
    C1 Ir C30 . . 156.42(12) ?
    C1 Ir C31 . . 165.05(11) ?
    C26 Ir C27 . . 36.81(11) ?
    C26 Ir C30 . . 87.62(11) ?
    C26 Ir C31 . . 80.16(11) ?
    C27 Ir C30 . . 79.75(12) ?
    C27 Ir C31 . . 95.00(12) ?
    C30 Ir C31 . . 36.81(12) ?
    Ir P C8 . . 121.6(2) ?
    Ir P C8' . . 116.3(3) ?
    Ir P C14 . . 116.25(11) ?
    Ir P C20 . . 112.12(9) ?
    C8 P C8' . . 13.7(2) ?
    C8 P C14 . . 97.2(3) ?
    C8 P C20 . . 103.3(3) ?
    C8' P C14 . . 110.3(3) ?
    C8' P C20 . . 95.4(3) ?
    C14 P C20 . . 103.87(13) ?
    C1 N1 C3 . . 110.2(3) ?
    C1 N1 C4 . . 124.2(3) ?
    C3 N1 C4 . . 125.6(3) ?
    C1 N2 C2 . . 110.3(3) ?
    C1 N2 C7 . . 124.4(2) ?
    C2 N2 C7 . . 125.3(3) ?
    F1 B F2 . . 108.9(3) ?
    F1 B F3 . . 110.7(4) ?
    F1 B F4 . . 108.8(4) ?
    F2 B F3 . . 110.1(4) ?
    F2 B F4 . . 110.7(4) ?
    F3 B F4 . . 107.7(4) ?
    Ir C1 N1 . . 125.9(2) ?
    Ir C1 N2 . . 129.0(2) ?
    N1 C1 N2 . . 105.0(3) ?
    N2 C2 H2 . . 126.1 ?
    N2 C2 C3 . . 107.8(3) ?
    H2 C2 C3 . . 126.1 ?
    N1 C3 C2 . . 106.7(3) ?
    N1 C3 H3 . . 126.6 ?
    C2 C3 H3 . . 126.6 ?
    N1 C4 H4 . . 108.1 ?
    N1 C4 C5 . . 111.3(3) ?
    N1 C4 C6 . . 110.8(3) ?
    H4 C4 C5 . . 108.1 ?
    H4 C4 C6 . . 108.1 ?
    C5 C4 C6 . . 110.2(3) ?
    C4 C5 H5A . . 109.5 ?
    C4 C5 H5B . . 109.5 ?
    C4 C5 H5C . . 109.5 ?
    H5A C5 H5B . . 109.5 ?
    H5A C5 H5C . . 109.5 ?
    H5B C5 H5C . . 109.5 ?
    C4 C6 H6A . . 109.5 ?
    C4 C6 H6B . . 109.5 ?
    C4 C6 H6C . . 109.5 ?
    H6A C6 H6B . . 109.5 ?
    H6A C6 H6C . . 109.5 ?
    H6B C6 H6C . . 109.5 ?
    N2 C7 H7A . . 109.5 ?
    N2 C7 H7B . . 109.5 ?
    N2 C7 H7C . . 109.5 ?
    H7A C7 H7B . . 109.5 ?
    H7A C7 H7C . . 109.5 ?
    H7B C7 H7C . . 109.5 ?
    P C8 C9 . . 126.1(3) ?
    P C8 C13 . . 113.6(3) ?
    C9 C8 C13 . . 120.0 ?
    C8 C9 H9 . . 120.0 ?
    C8 C9 C10 . . 120.0 ?
    H9 C9 C10 . . 120.0 ?
    C9 C10 H10 . . 120.0 ?
    C9 C10 C11 . . 120.0 ?
    H10 C10 C11 . . 120.0 ?
    C10 C11 H11 . . 120.0 ?
    C10 C11 C12 . . 120.0 ?
    H11 C11 C12 . . 120.0 ?
    C11 C12 H12 . . 120.0 ?
    C11 C12 C13 . . 120.0 ?
    H12 C12 C13 . . 120.0 ?
    C8 C13 C12 . . 120.0 ?
    C8 C13 H13 . . 120.0 ?
    C12 C13 H13 . . 120.0 ?
    P C8' C9' . . 119.0(3) ?
    P C8' C13' . . 120.9(3) ?
    C9' C8' C13' . . 120.0 ?
    C8' C9' H9' . . 120.0 ?
    C8' C9' C10' . . 120.0 ?
    H9' C9' C10' . . 120.0 ?
    C9' C10' H10' . . 120.0 ?
    C9' C10' C11' . . 120.0 ?
    H10' C10' C11' . . 120.0 ?
    C10' C11' H11' . . 120.0 ?
    C10' C11' C12' . . 120.0 ?
    H11' C11' C12' . . 120.0 ?
    C11' C12' H12' . . 120.0 ?
    C11' C12' C13' . . 120.0 ?
    H12' C12' C13' . . 120.0 ?
    C8' C13' C12' . . 120.0 ?
    C8' C13' H13' . . 120.0 ?
    C12' C13' H13' . . 120.0 ?
    P C14 C15 . . 118.7(2) ?
    P C14 C19 . . 122.8(2) ?
    C15 C14 C19 . . 118.5(3) ?
    C14 C15 H15 . . 119.9 ?
    C14 C15 C16 . . 120.3(3) ?
    H15 C15 C16 . . 119.9 ?
    C15 C16 H16 . . 119.7 ?
    C15 C16 C17 . . 120.6(3) ?
    H16 C16 C17 . . 119.7 ?
    C16 C17 H17 . . 120.3 ?
    C16 C17 C18 . . 119.5(4) ?
    H17 C17 C18 . . 120.3 ?
    C17 C18 H18 . . 119.9 ?
    C17 C18 C19 . . 120.2(3) ?
    H18 C18 C19 . . 119.9 ?
    C14 C19 C18 . . 120.8(3) ?
    C14 C19 H19 . . 119.6 ?
    C18 C19 H19 . . 119.6 ?
    P C20 C21 . . 120.81(19) ?
    P C20 C25 . . 119.7(2) ?
    C21 C20 C25 . . 119.5(2) ?
    C20 C21 H21 . . 119.8 ?
    C20 C21 C22 . . 120.4(2) ?
    H21 C21 C22 . . 119.8 ?
    C21 C22 H22 . . 120.2 ?
    C21 C22 C23 . . 119.6(3) ?
    H22 C22 C23 . . 120.2 ?
    C22 C23 H23 . . 119.9 ?
    C22 C23 C24 . . 120.3(3) ?
    H23 C23 C24 . . 119.9 ?
    C23 C24 H24 . . 119.6 ?
    C23 C24 C25 . . 120.8(3) ?
    H24 C24 C25 . . 119.6 ?
    C20 C25 C24 . . 119.4(3) ?
    C20 C25 H25 . . 120.3 ?
    C24 C25 H25 . . 120.3 ?
    Ir C26 H26 . . 113.5 ?
    Ir C26 C27 . . 72.31(15) ?
    Ir C26 C33 . . 112.95(18) ?
    H26 C26 C27 . . 113.5 ?
    H26 C26 C33 . . 113.5 ?
    C27 C26 C33 . . 124.3(3) ?
    Ir C27 C26 . . 70.88(15) ?
    Ir C27 H27 . . 113.7 ?
    Ir C27 C28 . . 108.7(2) ?
    C26 C27 H27 . . 113.7 ?
    C26 C27 C28 . . 127.3(3) ?
    H27 C27 C28 . . 113.7 ?
    C27 C28 H28A . . 108.9 ?
    C27 C28 H28B . . 108.9 ?
    C27 C28 C29 . . 113.6(3) ?
    H28A C28 H28B . . 107.7 ?
    H28A C28 C29 . . 108.9 ?
    H28B C28 C29 . . 108.9 ?
    C28 C29 H29A . . 109.0 ?
    C28 C29 H29B . . 109.0 ?
    C28 C29 C30 . . 112.9(3) ?
    H29A C29 H29B . . 107.8 ?
    H29A C29 C30 . . 109.0 ?
    H29B C29 C30 . . 109.0 ?
    Ir C30 C29 . . 112.7(2) ?
    Ir C30 H30 . . 113.8 ?
    Ir C30 C31 . . 72.04(17) ?
    C29 C30 H30 . . 113.8 ?
    C29 C30 C31 . . 123.6(3) ?
    H30 C30 C31 . . 113.8 ?
    Ir C31 C30 . . 71.15(19) ?
    Ir C31 H31 . . 114.1 ?
    Ir C31 C32 . . 110.07(18) ?
    C30 C31 H31 . . 114.1 ?
    C30 C31 C32 . . 125.2(3) ?
    H31 C31 C32 . . 114.1 ?
    C31 C32 H32A . . 108.8 ?
    C31 C32 H32B . . 108.8 ?
    C31 C32 C33 . . 113.8(3) ?
    H32A C32 H32B . . 107.7 ?
    H32A C32 C33 . . 108.8 ?
    H32B C32 C33 . . 108.8 ?
    C26 C33 C32 . . 114.0(2) ?
    C26 C33 H33A . . 108.7 ?
    C26 C33 H33B . . 108.7 ?
    C32 C33 H33A . . 108.7 ?
    C32 C33 H33B . . 108.7 ?
    H33A C33 H33B . . 107.6 ?
    Cl1 C34 Cl2 . . 113.0(4) ?
    Cl1 C34 H34A . . 109.0 ?
    Cl1 C34 H34B . . 109.0 ?
    Cl2 C34 H34A . . 109.0 ?
    Cl2 C34 H34B . . 109.0 ?
    H34A C34 H34B . . 107.8 ?
    Cl1' C34' Cl2' . . 112.7(4) ?
    Cl1' C34' H34C . . 109.1 ?
    Cl1' C34' H34D . . 109.1 ?
    Cl2' C34' H34C . . 109.1 ?
    Cl2' C34' H34D . . 109.1 ?
    H34C C34' H34D . . 107.8 ?
loop_
    _geom_torsion_atom_site_label_1
    _geom_torsion_atom_site_label_2
    _geom_torsion_atom_site_label_3
    _geom_torsion_atom_site_label_4
    _geom_torsion_site_symmetry_1
    _geom_torsion_site_symmetry_2
    _geom_torsion_site_symmetry_3
    _geom_torsion_site_symmetry_4
    _geom_torsion
    _geom_torsion_publ_flag
    C1 Ir P C8 . . . . -32.6(3) ?
    C1 Ir P C8' . . . . -18.0(3) ?
    C1 Ir P C14 . . . . -150.47(13) ?
    C1 Ir P C20 . . . . 90.25(12) ?
    C26 Ir P C8 . . . . -133.5(4) ?
    C26 Ir P C8' . . . . -118.9(3) ?
    C26 Ir P C14 . . . . 108.6(2) ?
    C26 Ir P C20 . . . . -10.6(2) ?
    C27 Ir P C8 . . . . 51.2(6) ?
    C27 Ir P C8' . . . . 65.7(5) ?
    C27 Ir P C14 . . . . -66.7(5) ?
    C27 Ir P C20 . . . . 174.0(4) ?
    C30 Ir P C8 . . . . 126.3(3) ?
    C30 Ir P C8' . . . . 140.8(3) ?
    C30 Ir P C14 . . . . 8.35(14) ?
    C30 Ir P C20 . . . . -110.93(14) ?
    C31 Ir P C8 . . . . 162.2(3) ?
    C31 Ir P C8' . . . . 176.7(3) ?
    C31 Ir P C14 . . . . 44.32(13) ?
    C31 Ir P C20 . . . . -74.96(12) ?
    C3 N1 C1 Ir . . . . 178.82(19) ?
    C3 N1 C1 N2 . . . . 1.7(3) ?
    C4 N1 C1 Ir . . . . -1.4(4) ?
    C4 N1 C1 N2 . . . . -178.5(2) ?
    C2 N2 C1 Ir . . . . -178.4(2) ?
    C2 N2 C1 N1 . . . . -1.4(3) ?
    C7 N2 C1 Ir . . . . 3.2(4) ?
    C7 N2 C1 N1 . . . . -179.8(2) ?
    P Ir C1 N1 . . . . 92.8(2) ?
    P Ir C1 N2 . . . . -90.8(2) ?
    C26 Ir C1 N1 . . . . -111.9(2) ?
    C26 Ir C1 N2 . . . . 64.6(2) ?
    C27 Ir C1 N1 . . . . -75.5(2) ?
    C27 Ir C1 N2 . . . . 100.9(2) ?
    C30 Ir C1 N1 . . . . -23.6(4) ?
    C30 Ir C1 N2 . . . . 152.8(3) ?
    C31 Ir C1 N1 . . . . -168.9(3) ?
    C31 Ir C1 N2 . . . . 7.5(5) ?
    C1 N2 C2 C3 . . . . 0.6(3) ?
    C7 N2 C2 C3 . . . . 178.9(3) ?
    N2 C2 C3 N1 . . . . 0.4(3) ?
    C1 N1 C3 C2 . . . . -1.4(3) ?
    C4 N1 C3 C2 . . . . 178.9(3) ?
    C1 N1 C4 C5 . . . . -119.8(3) ?
    C1 N1 C4 C6 . . . . 117.1(3) ?
    C3 N1 C4 C5 . . . . 59.9(4) ?
    C3 N1 C4 C6 . . . . -63.1(4) ?
    Ir P C8 C9 . . . . -122.0(3) ?
    Ir P C8 C13 . . . . 63.8(4) ?
    C8' P C8 C9 . . . . 167(2) ?
    C8' P C8 C13 . . . . -7.4(17) ?
    C14 P C8 C9 . . . . 4.9(4) ?
    C14 P C8 C13 . . . . -169.3(3) ?
    C20 P C8 C9 . . . . 111.1(3) ?
    C20 P C8 C13 . . . . -63.1(3) ?
    P C8 C9 C10 . . . . -173.9(5) ?
    C13 C8 C9 C10 . . . . 0.0 ?
    C8 C9 C10 C11 . . . . 0.0 ?
    C9 C10 C11 C12 . . . . 0.0 ?
    C10 C11 C12 C13 . . . . 0.0 ?
    C11 C12 C13 C8 . . . . 0.0 ?
    P C8 C13 C12 . . . . 174.6(4) ?
    C9 C8 C13 C12 . . . . 0.0 ?
    Ir P C8' C9' . . . . -125.3(3) ?
    Ir P C8' C13' . . . . 58.0(4) ?
    C8 P C8' C9' . . . . -9.4(16) ?
    C8 P C8' C13' . . . . 174(2) ?
    C14 P C8' C9' . . . . 9.8(5) ?
    C14 P C8' C13' . . . . -166.9(3) ?
    C20 P C8' C9' . . . . 116.8(4) ?
    C20 P C8' C13' . . . . -60.0(4) ?
    P C8' C9' C10' . . . . -176.8(5) ?
    C13' C8' C9' C10' . . . . 0.0 ?
    C8' C9' C10' C11' . . . . 0.0 ?
    C9' C10' C11' C12' . . . . 0.0 ?
    C10' C11' C12' C13' . . . . 0.0 ?
    C11' C12' C13' C8' . . . . 0.0 ?
    P C8' C13' C12' . . . . 176.7(5) ?
    C9' C8' C13' C12' . . . . 0.0 ?
    Ir P C14 C15 . . . . 58.5(3) ?
    Ir P C14 C19 . . . . -121.2(2) ?
    C8 P C14 C15 . . . . -72.2(4) ?
    C8 P C14 C19 . . . . 108.2(3) ?
    C8' P C14 C15 . . . . -76.7(4) ?
    C8' P C14 C19 . . . . 103.6(4) ?
    C20 P C14 C15 . . . . -177.9(3) ?
    C20 P C14 C19 . . . . 2.4(3) ?
    P C14 C15 C16 . . . . 178.9(3) ?
    C19 C14 C15 C16 . . . . -1.4(5) ?
    C14 C15 C16 C17 . . . . 1.9(5) ?
    C15 C16 C17 C18 . . . . -1.2(5) ?
    C16 C17 C18 C19 . . . . -0.1(5) ?
    C17 C18 C19 C14 . . . . 0.6(5) ?
    P C14 C19 C18 . . . . 179.8(2) ?
    C15 C14 C19 C18 . . . . 0.1(5) ?
    Ir P C20 C21 . . . . 16.3(2) ?
    Ir P C20 C25 . . . . -163.7(2) ?
    C8 P C20 C21 . . . . 148.9(3) ?
    C8 P C20 C25 . . . . -31.1(4) ?
    C8' P C20 C21 . . . . 137.6(3) ?
    C8' P C20 C25 . . . . -42.4(4) ?
    C14 P C20 C21 . . . . -110.0(2) ?
    C14 P C20 C25 . . . . 70.0(3) ?
    P C20 C21 C22 . . . . -179.4(2) ?
    C25 C20 C21 C22 . . . . 0.6(4) ?
    C20 C21 C22 C23 . . . . -0.7(4) ?
    C21 C22 C23 C24 . . . . 0.7(5) ?
    C22 C23 C24 C25 . . . . -0.6(5) ?
    C23 C24 C25 C20 . . . . 0.6(5) ?
    P C20 C25 C24 . . . . 179.5(2) ?
    C21 C20 C25 C24 . . . . -0.5(4) ?
    P Ir C26 C27 . . . . -178.43(16) ?
    P Ir C26 C33 . . . . -58.0(3) ?
    C1 Ir C26 C27 . . . . 80.4(2) ?
    C1 Ir C26 C33 . . . . -159.1(2) ?
    C27 Ir C26 C33 . . . . 120.5(3) ?
    C30 Ir C26 C27 . . . . -76.0(2) ?
    C30 Ir C26 C33 . . . . 44.4(2) ?
    C31 Ir C26 C27 . . . . -112.3(2) ?
    C31 Ir C26 C33 . . . . 8.2(2) ?
    Ir C26 C27 C28 . . . . 99.3(3) ?
    C33 C26 C27 Ir . . . . -106.1(3) ?
    C33 C26 C27 C28 . . . . -6.8(4) ?
    P Ir C27 C26 . . . . 176.7(3) ?
    P Ir C27 C28 . . . . 52.7(6) ?
    C1 Ir C27 C26 . . . . -98.8(2) ?
    C1 Ir C27 C28 . . . . 137.2(3) ?
    C26 Ir C27 C28 . . . . -124.0(3) ?
    C30 Ir C27 C26 . . . . 99.9(2) ?
    C30 Ir C27 C28 . . . . -24.1(2) ?
    C31 Ir C27 C26 . . . . 66.2(2) ?
    C31 Ir C27 C28 . . . . -57.8(2) ?
    Ir C27 C28 C29 . . . . 39.1(4) ?
    C26 C27 C28 C29 . . . . -40.7(4) ?
    C27 C28 C29 C30 . . . . -34.5(4) ?
    C28 C29 C30 Ir . . . . 12.4(4) ?
    C28 C29 C30 C31 . . . . 95.2(4) ?
    P Ir C30 C29 . . . . -161.7(2) ?
    P Ir C30 C31 . . . . 78.60(17) ?
    C1 Ir C30 C29 . . . . -46.1(4) ?
    C1 Ir C30 C31 . . . . -165.8(2) ?
    C26 Ir C30 C29 . . . . 43.0(3) ?
    C26 Ir C30 C31 . . . . -76.72(18) ?
    C27 Ir C30 C29 . . . . 6.8(3) ?
    C27 Ir C30 C31 . . . . -112.94(19) ?
    C31 Ir C30 C29 . . . . 119.7(3) ?
    Ir C30 C31 C32 . . . . 101.7(3) ?
    C29 C30 C31 Ir . . . . -105.7(3) ?
    C29 C30 C31 C32 . . . . -4.0(5) ?
    P Ir C31 C30 . . . . -103.54(17) ?
    P Ir C31 C32 . . . . 134.9(2) ?
    C1 Ir C31 C30 . . . . 157.7(3) ?
    C1 Ir C31 C32 . . . . 36.1(5) ?
    C26 Ir C31 C30 . . . . 99.28(18) ?
    C26 Ir C31 C32 . . . . -22.3(2) ?
    C27 Ir C31 C30 . . . . 65.46(18) ?
    C27 Ir C31 C32 . . . . -56.1(2) ?
    C30 Ir C31 C32 . . . . -121.6(3) ?
    Ir C31 C32 C33 . . . . 33.6(3) ?
    C30 C31 C32 C33 . . . . -47.0(4) ?
    C31 C32 C33 C26 . . . . -27.6(4) ?
    Ir C26 C33 C32 . . . . 7.8(3) ?
    C27 C26 C33 C32 . . . . 91.4(3) ?
data_global
_journal_date_recd_electronic     2010-07-22
_journal_date_accepted     2010-08-06
_journal_name_full     'Acta Crystallographica, Section E'
_journal_year     2010
_journal_volume     66
_journal_issue      9
_journal_page_first     m1114
_journal_page_last     m1114
_journal_paper_category     QM
_journal_coeditor_code     NG5007
_publ_contact_author_name     'Gary S. Nichol'
_publ_contact_author_address
;
Department of Chemistry and Biochemistry
The University of Arizona
1306 E University Boulevard
Tucson, AZ 85721
USA
;
_publ_contact_author_email     'gsnichol@email.arizona.edu'
_publ_contact_author_fax     '+1 520 621 8407'
_publ_contact_author_phone     '+1 520 621 4168'
_publ_section_title
;\
[(1,2,5,6-\h)-1,5-Cyclooctadiene](1-isopropyl-3-methylimidazolin-2-ylidene)\
(triphenylphosphine)iridium(I) tetrafluoridoborate dichloromethane solvate
;
loop_
    _publ_author_name
    _publ_author_address
    'Nichol, Gary S.'
;
Department of Chemistry and Biochemistry
The University of Arizona
1306 E University Boulevard
Tucson, AZ 85721
USA
;
    'Stasiw, Daniel'
;
Department of Chemistry
Millersville University
Millersville, PA 17551
USA
;
    'Anna, Laura J.'
;
Department of Chemistry
Millersville University
Millersville, PA 17551
USA
;
    'Rajaseelan, Edward'
;
Department of Chemistry
Millersville University
Millersville, PA 17551
USA
;
