# Supplementary material for: [(1,2,5,6-η)-1,5-Cyclo­octa­diene](1-isopropyl-3-methyl­imidazolin-2-yl­idene)(triphenyl­phosphine)iridium(I) tetra­fluorido­borate dichloro­methane solvate
Source: Acta Crystallogr Sect E Struct Rep Online. 2010 Aug 18;66(Pt 9):m1114. doi: 10.1107/S1600536810031727 (PMC3008037; doi:10.1107/S1600536810031727)
Supplement: Supplementary file 2 [file e-66-m1114-Isup2.hkl]

# 
# h,k,l, Fc-squared, Fo-squared, sigma(Fo-squared) and status flag 
# 
data_I
_shelx_title '  C2/c' 
_shelx_refln_list_code          4 
_shelx_F_calc_maximum     1079.48 
_exptl_crystal_F_000      3408.00 
_reflns_d_resolution_high  0.7696 
 
loop_ 
 _symmetry_equiv_pos_as_xyz 
 'x, y, z' 
 '-x, y, -z+1/2' 
 'x+1/2, y+1/2, z' 
 '-x+1/2, y+1/2, -z+1/2' 
 '-x, -y, -z' 
 'x, -y, z-1/2' 
 '-x+1/2, -y+1/2, -z' 
 'x+1/2, -y+1/2, z-1/2' 
 
_cell_length_a    36.3039 
_cell_length_b    10.4913 
_cell_length_c    18.3924 
_cell_angle_alpha  90.000 
_cell_angle_beta  103.452 
_cell_angle_gamma  90.000 
 
_shelx_F_squared_multiplier     1.000 
 
loop_ 
 _refln_index_h 
 _refln_index_k 
 _refln_index_l 
 _refln_F_squared_calc 
 _refln_F_squared_meas 
 _refln_F_squared_sigma 
 _refln_observed_status 
   4   0   0   185058.06   195402.14   1633.28 o 
   6   0   0   205340.34   214581.20   1849.37 o 
   8   0   0  1165268.75  1150478.00  16084.07 o 
  10   0   0   151487.52   154111.95   1423.15 o 
  12   0   0   591075.44   597684.69   5643.13 o 
  14   0   0   392518.03   398869.28   4024.64 o 
  16   0   0    90127.02   100698.92   1028.36 o 
  18   0   0   275048.72   278389.66   2849.47 o 
  20   0   0   231333.55   238895.08   2470.16 o 
  22   0   0    22105.41    25487.98    379.34 o 
  24   0   0   225848.22   232932.73   2432.97 o 
  26   0   0    61572.54    60719.51    785.68 o 
  28   0   0      239.24      368.49    110.62 o 
  30   0   0    93421.04    91601.70   1362.49 o 
  32   0   0   118529.38   115706.95   1882.20 o 
  34   0   0    18087.30    20036.98    539.10 o 
  36   0   0    62434.02    62294.46   1169.37 o 
  38   0   0    33272.92    33649.05    774.00 o 
  40   0   0     1839.17     2088.35    248.07 o 
  42   0   0    32301.15    33621.74    807.08 o 
  44   0   0    54509.08    54853.17   1315.78 o 
   1   1   0   148135.44   154854.88   1148.49 o 
   3   1   0   437709.22   447791.56   2945.93 o 
   5   1   0    60214.48    62787.80    452.13 o 
   7   1   0     7776.21     7478.56    103.48 o 
   9   1   0   124240.40   131255.44    859.90 o 
  11   1   0   144635.75   148223.98    994.42 o 
  13   1   0    86135.95    93802.58    670.26 o 
  15   1   0   425746.22   440657.25   3049.00 o 
  17   1   0   125513.83   123450.51    878.31 o 
  19   1   0    38026.71    39271.58    327.77 o 
  21   1   0   150216.73   152855.80   1148.29 o 
  23   1   0    57924.79    60546.57    508.94 o 
  25   1   0      850.05     1190.13     70.42 o 
  27   1   0   149085.83   150268.72   1327.18 o 
  29   1   0    74044.08    71815.91    789.88 o 
  31   1   0     4410.24     5120.26    175.63 o 
  33   1   0   101031.43    99222.11   1176.41 o 
  35   1   0    59247.28    57911.58    776.33 o 
  37   1   0     5636.59     5975.85    258.76 o 
  39   1   0    27558.74    27918.83    521.38 o 
  41   1   0    41763.37    40636.50    679.65 o 
  43   1   0     1328.73     1043.80    180.38 o 
  45   1   0    46972.36    46655.44    778.81 o 
   0   2   0   547979.50   542606.00   5441.70 o 
   2   2   0    57208.70    56551.30    407.08 o 
   4   2   0    65432.97    69698.36    513.73 o 
   6   2   0   126004.27   126829.57    948.76 o 
   8   2   0    53704.91    52739.13    395.06 o 
  10   2   0   102894.20   106873.51    821.21 o 
  12   2   0   250081.06   253060.39   2021.71 o 
  14   2   0    75417.83    74865.11    566.97 o 
  16   2   0   146501.48   154017.81   1079.43 o 
  18   2   0   306233.72   309254.84   2110.24 o 
  20   2   0    34922.79    34230.93    306.45 o 
  22   2   0    16084.18    15293.01    188.95 o 
  24   2   0   166224.95   162103.69   1526.84 o 
  26   2   0    44081.88    42600.18    471.27 o 
  28   2   0     2456.61     2703.43    127.98 o 
  30   2   0   101960.27    99536.41   1046.02 o 
  32   2   0    75579.77    74165.23    830.26 o 
  34   2   0    16567.67    16445.44    320.01 o 
  36   2   0    51529.26    50055.51    702.92 o 
  38   2   0    36100.23    36144.76    612.18 o 
  40   2   0      224.51      442.18    151.71 o 
  42   2   0    45927.69    45768.77    744.88 o 
  44   2   0    37667.97    38126.32    675.95 o 
   1   3   0   116359.23   120219.59    970.41 o 
   3   3   0   406082.25   417545.53   3055.51 o 
   5   3   0   102079.73   106502.37    801.66 o 
   7   3   0    18507.56    18854.62    174.16 o 
   9   3   0   166400.53   171292.53   1334.90 o 
  11   3   0    77248.23    77375.65    611.62 o 
  13   3   0     2383.89     2191.95     68.58 o 
  15   3   0   160573.59   163297.00   1208.92 o 
  17   3   0   105684.26   109047.61    866.32 o 
  19   3   0     8664.85     8547.62    136.47 o 
  21   3   0    92676.69    90593.31    748.24 o 
  23   3   0    55620.18    53049.57    521.92 o 
  25   3   0      179.74      181.08     52.99 o 
  27   3   0    74566.65    74778.78    705.51 o 
  29   3   0    63325.39    62327.11    679.41 o 
  31   3   0     5898.62     6107.28    177.49 o 
  33   3   0    59462.39    58652.84    737.42 o 
  35   3   0    21977.51    20870.10    427.99 o 
  37   3   0     3186.63     3621.97    204.82 o 
  39   3   0    26203.79    25506.52    496.65 o 
  41   3   0    23894.46    24096.91    494.88 o 
  43   3   0      315.92      510.93    170.93 o 
   0   4   0   250079.61   249297.52   2849.95 o 
   2   4   0    85954.83    89251.27    768.40 o 
   4   4   0    50555.16    49290.71    474.54 o 
   6   4   0   208174.73   207223.47   1499.57 o 
   8   4   0    53912.92    52611.08    439.51 o 
  10   4   0    22658.71    23721.50    222.08 o 
  12   4   0   133050.86   131432.08    980.37 o 
  14   4   0   109562.80   106544.03    880.33 o 
  16   4   0    18843.45    19049.73    208.43 o 
  18   4   0   212343.41   202998.14   1672.79 o 
  20   4   0    15769.29    14208.35    209.55 o 
  22   4   0     7906.68     8295.52    195.45 o 
  24   4   0    47053.66    46279.64    475.28 o 
  26   4   0    65318.16    65466.86    635.05 o 
  28   4   0     6301.59     6439.99    179.55 o 
  30   4   0    88364.16    85752.54    985.09 o 
  32   4   0    40493.65    37848.32    531.14 o 
  34   4   0     4401.09     4289.01    175.04 o 
  36   4   0    44043.66    43344.60    641.78 o 
  38   4   0    18902.28    19530.16    396.80 o 
  40   4   0       23.13      -46.49    144.08 o 
  42   4   0    25901.07    27438.46    537.98 o 
   1   5   0    37970.46    36725.93    319.79 o 
   3   5   0   158887.92   159545.08   1294.64 o 
   5   5   0    21082.38    21815.96    199.78 o 
   7   5   0    18372.34    19432.83    183.80 o 
   9   5   0    55273.50    48086.38    441.28 o 
  11   5   0    70505.51    67435.88    591.27 o 
  13   5   0    37896.15    36875.93    425.90 o 
  15   5   0   136355.97   134848.64   1095.80 o 
  17   5   0    34687.64    33394.19    460.09 o 
  19   5   0    22800.70    22539.79    278.62 o 
  21   5   0   108127.05   105353.52    967.63 o 
  23   5   0    16944.33    15982.94    235.67 o 
  25   5   0      289.80      530.49     85.41 o 
  27   5   0    51970.67    53070.98    597.59 o 
  29   5   0    38776.43    38784.07    532.22 o 
  31   5   0     2797.81     2934.71    177.73 o 
  33   5   0    59055.41    58228.75    743.21 o 
  35   5   0    22274.70    22730.53    405.56 o 
  37   5   0     3701.32     3666.93    175.86 o 
  39   5   0    15554.81    15777.38    361.32 o 
  41   5   0    29513.94    29462.51    553.89 o 
   0   6   0   134624.02   124295.20   1412.55 o 
   2   6   0    24614.45    22430.77    256.57 o 
   4   6   0    57625.43    55598.53    510.15 o 
   6   6   0   146574.88   142772.19   1136.38 o 
   8   6   0    13047.16    11537.49    167.29 o 
  10   6   0     7753.46     8319.44    137.18 o 
  12   6   0   119006.38   116379.70   1272.85 o 
  14   6   0    71546.52    70332.93    788.94 o 
  16   6   0    31858.36    31498.69    431.19 o 
  18   6   0    81040.51    78032.27    876.62 o 
  20   6   0    35575.96    33826.67    465.43 o 
  22   6   0     7287.54     7411.72    170.81 o 
  24   6   0    85222.34    81140.04    872.73 o 
  26   6   0    40240.57    39946.62    448.10 o 
  28   6   0     5977.67     6706.20    178.59 o 
  30   6   0    61334.57    61106.19    797.76 o 
  32   6   0    31924.37    30935.42    608.70 o 
  34   6   0     2783.62     2877.76    157.25 o 
  36   6   0    40502.74    40144.07    695.71 o 
  38   6   0     8888.15     9824.45    315.19 o 
  40   6   0      715.60      325.75    195.40 o 
   1   7   0    30690.59    29386.23    366.72 o 
   3   7   0   103203.62    99236.70   1005.22 o 
   5   7   0    10795.47    10518.11    183.87 o 
   7   7   0    12618.71    13132.89    229.11 o 
   9   7   0    98016.66    96001.23   1010.36 o 
  11   7   0    47392.59    45010.43    540.37 o 
  13   7   0    17832.54    17382.13    406.55 o 
  15   7   0    44223.98    44242.13    897.44 o 
  17   7   0    23229.53    23479.18    359.73 o 
  19   7   0    10015.88     8970.67    227.55 o 
  21   7   0    60899.62    58841.43    761.10 o 
  23   7   0    16286.02    16258.05    355.12 o 
  25   7   0     2508.89     2413.54    171.89 o 
  27   7   0    35596.93    35999.86    559.28 o 
  29   7   0    27062.37    26614.70    544.86 o 
  31   7   0      416.49      749.78    172.31 o 
  33   7   0    38538.54    39592.25    733.86 o 
  35   7   0    14170.46    14539.43    426.27 o 
  37   7   0     1481.83     1154.87    209.07 o 
  39   7   0    18269.42    19236.68    562.42 o 
   0   8   0    72324.43    72315.21   1358.17 o 
   2   8   0    21857.08    21700.97    270.66 o 
   4   8   0    25120.00    24720.52    382.69 o 
   6   8   0    74212.53    72406.00    929.97 o 
   8   8   0    35232.61    32729.30    793.27 o 
  10   8   0     4005.98     3513.03    134.06 o 
  12   8   0    75157.84    72841.98    830.03 o 
  14   8   0    32287.75    31795.58    513.75 o 
  16   8   0     9341.39     9003.84    233.70 o 
  18   8   0    69259.03    66178.68    841.31 o 
  20   8   0    16077.27    15253.93    340.16 o 
  22   8   0     5908.49     5278.96    199.89 o 
  24   8   0    48567.04    46319.90    782.96 o 
  26   8   0    21817.31    21809.43    464.51 o 
  28   8   0     2283.98     2329.54    175.35 o 
  30   8   0    32028.93    33058.70    641.99 o 
  32   8   0    18338.88    19392.13    485.34 o 
  34   8   0     3231.84     3054.49    243.54 o 
  36   8   0    27213.03    28870.52    629.07 o 
   1   9   0    21995.86    20752.19    275.22 o 
   3   9   0    43894.87    40685.64    549.76 o 
   5   9   0     8502.14     8288.57    216.58 o 
   7   9   0    12016.38    10991.44    252.40 o 
   9   9   0    45649.05    43806.55    602.43 o 
  11   9   0    10303.18     9121.99    234.35 o 
  13   9   0     1571.08     1461.41    141.11 o 
  15   9   0    53297.27    50920.79    741.82 o 
  17   9   0    13230.08    13507.83    328.54 o 
  19   9   0     8261.05     8462.62    267.14 o 
  21   9   0    23504.81    23331.31    455.86 o 
  23   9   0    19462.69    19092.43    463.43 o 
  25   9   0     1274.91     1197.75    165.25 o 
  27   9   0    25602.08    25417.02    511.48 o 
  29   9   0    17287.88    16967.71    445.76 o 
  31   9   0     1191.94     1039.89    182.99 o 
  33   9   0    20784.56    20461.96    521.21 o 
   0  10   0    68921.60    66734.69   1214.68 o 
   2  10   0     4418.50     3756.78    189.71 o 
   4  10   0    10369.81    10397.91    260.70 o 
   6  10   0    18677.78    17166.14    368.85 o 
   8  10   0    15833.94    15280.73    314.18 o 
  10  10   0     3278.09     3302.60    179.67 o 
  12  10   0    37665.97    37592.74    601.53 o 
  14  10   0     8061.29     7282.14    252.00 o 
  16  10   0     8984.71     8251.55    268.71 o 
  18  10   0    24524.11    24435.23    473.02 o 
  20  10   0    14497.00    14422.76    364.05 o 
  22  10   0     1047.46      978.61    162.24 o 
  24  10   0    26139.81    25527.43    510.94 o 
  26  10   0    10282.53    10113.87    328.17 o 
  28  10   0      760.38     1086.50    195.71 o 
  30  10   0    12049.12    11482.98    390.08 o 
   1  11   0     9924.84     9480.99    273.81 o 
   3  11   0    17462.18    18965.93    449.49 o 
   5  11   0     7200.26     7791.58    223.10 o 
   7  11   0     2840.61     3184.63    176.19 o 
   9  11   0    28207.40    27814.40    497.20 o 
  11  11   0     7852.17     8295.63    401.08 o 
  13  11   0     1782.84     1903.55    172.69 o 
  15  11   0    21186.94    22167.69    451.47 o 
  17  11   0     5634.99     6156.53    251.03 o 
  19  11   0     1636.32     1409.44    176.60 o 
  21  11   0    15396.64    15355.19    390.02 o 
  23  11   0     9804.05     9456.57    319.77 o 
  25  11   0     2157.59     2138.32    206.68 o 
  27  11   0    11039.73    12238.19    373.60 o 
   0  12   0    24172.13    25084.36    848.81 o 
   2  12   0     2190.94     2051.47    191.97 o 
   4  12   0     3550.46     3879.97    222.02 o 
   6  12   0    16067.73    15701.29    421.84 o 
   8  12   0    10017.58    10289.04    288.67 o 
  10  12   0     4567.54     4571.73    215.93 o 
  12  12   0    13087.61    13051.03    345.95 o 
  14  12   0     3419.71     3421.10    211.34 o 
  16  12   0      950.52      791.49    164.12 o 
  18  12   0     9657.46     8876.45    310.13 o 
  20  12   0     6346.76     6292.20    352.89 o 
   1  13   0     1835.05     1860.63    200.83 o 
   3  13   0     9630.56    10207.74    474.18 o 
   5  13   0     2483.98     2306.47    276.91 o 
   7  13   0      846.94      785.93    194.81 o 
   9  13   0     9524.75    10010.26    432.28 o 
  11  13   0     2964.93     3075.16    258.25 o 
  13  13   0     2191.66     2381.65    195.04 o 
 -45   1   1      577.47      374.76    178.75 o 
 -43   1   1      226.23      135.14    159.15 o 
 -41   1   1       63.12     -204.20    139.32 o 
 -39   1   1      224.51      101.69    132.35 o 
 -37   1   1        8.17       55.77    120.94 o 
 -35   1   1     5797.53     5832.94    213.52 o 
 -33   1   1     2099.75     1920.14    150.75 o 
 -31   1   1      151.37       76.80     92.37 o 
 -29   1   1     1387.66     1392.12     90.57 o 
 -27   1   1     2331.95     1827.04     83.12 o 
 -25   1   1     3789.81     3203.58    107.18 o 
 -23   1   1      554.28      480.25     52.58 o 
 -21   1   1     7494.88     8037.31    124.53 o 
 -19   1   1    13027.51    14647.53    168.46 o 
 -17   1   1     1203.88      941.36     50.05 o 
 -15   1   1     9537.21     9593.45    122.18 o 
 -13   1   1    27053.41    26543.26    242.94 o 
 -11   1   1     9613.69    10987.17    124.23 o 
  -9   1   1     7504.87     7451.41     90.45 o 
  -7   1   1     7924.47     8309.70     91.73 o 
  -5   1   1     5813.69     6118.39     67.70 o 
  -3   1   1      832.74     1396.62     26.51 o 
  -1   1   1     1314.00      867.72     17.45 o 
   1   1   1    18445.19    18599.58    172.00 o 
   3   1   1     2871.65     2843.50     49.49 o 
   5   1   1    17277.50    16630.40    152.01 o 
   7   1   1    56618.12    56542.93    460.25 o 
   9   1   1     1514.82     1769.67     47.09 o 
  11   1   1    13313.27    15659.57    151.45 o 
  13   1   1      381.20      538.44     43.57 o 
  15   1   1     3934.53     3872.20     67.92 o 
  17   1   1     5780.02     6589.65     94.57 o 
  19   1   1     2268.70     2796.50     67.92 o 
  21   1   1      373.72      387.41     44.72 o 
  23   1   1      110.96      104.31     40.41 o 
  25   1   1     5134.00     5392.71    122.50 o 
  27   1   1     8765.77     8659.45    192.16 o 
  29   1   1      149.68      188.45     94.00 o 
  31   1   1      592.26      734.55    111.27 o 
  33   1   1     3445.41     3388.50    172.99 o 
  35   1   1       93.56      129.00    120.30 o 
  37   1   1     2039.59     2123.52    167.13 o 
  39   1   1       81.76      155.81    131.73 o 
  41   1   1      807.52      512.56    153.18 o 
  43   1   1      802.66      540.42    170.74 o 
  45   1   1      826.23      516.62    179.20 o 
 -44   2   1     1087.25     1184.36    189.56 o 
 -42   2   1        9.52     -219.51    146.34 o 
 -40   2   1      202.75      203.58    146.48 o 
 -38   2   1       35.27        4.66    130.58 o 
 -36   2   1        1.09      -41.05    122.63 o 
 -34   2   1     5380.73     5620.57    198.58 o 
 -32   2   1      969.64      960.13    113.34 o 
 -30   2   1      138.48      132.03     92.64 o 
 -28   2   1     5759.31     5593.01    182.60 o 
 -26   2   1      753.52      614.18     73.85 o 
 -24   2   1       45.81       42.94     47.12 o 
 -22   2   1     2352.04     2361.09     77.51 o 
 -20   2   1      357.07      359.23     46.26 o 
 -18   2   1    35568.00    37559.62    336.12 o 
 -16   2   1     2124.09     2310.29     64.85 o 
 -14   2   1       54.75       -2.77     35.31 o 
 -12   2   1     3262.97     2702.66     63.96 o 
 -10   2   1   135506.78   147042.53   1145.94 o 
  -8   2   1    31924.47    33450.64    293.02 o 
  -6   2   1     6232.30     6513.83     77.62 o 
  -4   2   1     1536.30     2203.68     40.22 o 
  -2   2   1     1945.52     1762.91     47.15 o 
   0   2   1    18146.60    17954.31    163.03 o 
   2   2   1    56146.38    56814.72    426.45 o 
   4   2   1       67.51       96.98     27.15 o 
   6   2   1   140407.78   149533.92   1201.69 o 
   8   2   1     3691.43     3089.99     60.36 o 
  10   2   1    62534.52    62790.96    521.72 o 
  12   2   1    30273.29    32079.11    308.76 o 
  14   2   1    30552.21    32887.05    283.50 o 
  16   2   1     1029.48     1097.02     55.25 o 
  18   2   1     1789.09     1779.16     60.99 o 
  20   2   1     1107.15     1006.95     57.04 o 
  22   2   1    20045.81    19654.24    212.91 o 
  24   2   1      567.06      946.89     72.75 o 
  26   2   1     8857.79     9884.79    188.03 o 
  28   2   1     4940.81     4681.01    155.18 o 
  30   2   1     4012.14     3755.17    150.41 o 
  32   2   1      326.91      292.75    106.21 o 
  34   2   1     2329.00     2303.06    147.21 o 
  36   2   1       22.91      -44.69    118.01 o 
  38   2   1      331.32      378.50    144.36 o 
  40   2   1      225.92       87.49    148.45 o 
  42   2   1     1586.47     1404.46    183.97 o 
  44   2   1      635.91      494.16    174.16 o 
 -45   3   1      681.50      338.95    176.22 o 
 -43   3   1     1998.00     1930.69    197.39 o 
 -41   3   1     3559.51     3434.85    218.14 o 
 -39   3   1       55.96     -130.17    132.21 o 
 -37   3   1     2705.25     2530.56    173.50 o 
 -35   3   1     1341.10     1155.24    135.21 o 
 -33   3   1      798.25      688.11    121.07 o 
 -31   3   1     6141.74     6292.33    187.44 o 
 -29   3   1     8626.12     8912.08    190.86 o 
 -27   3   1      182.82      208.80     71.40 o 
 -25   3   1      462.41      404.48     58.84 o 
 -23   3   1      869.76     1136.43     79.03 o 
 -21   3   1      848.45     1000.07     62.31 o 
 -19   3   1      889.48      897.70     65.43 o 
 -17   3   1    31128.05    29837.96    303.68 o 
 -15   3   1    13351.60    13832.30    180.53 o 
 -13   3   1     7593.41     6670.18    119.39 o 
 -11   3   1     1367.55     1196.62     49.71 o 
  -9   3   1    14975.07    15431.25    158.45 o 
  -7   3   1     4962.83     4887.99     75.93 o 
  -5   3   1    36821.16    37730.05    319.23 o 
  -3   3   1       24.53       19.72     28.64 o 
  -1   3   1     5239.30     5942.64     79.15 o 
   1   3   1    16399.14    19868.56    185.60 o 
   3   3   1    49546.37    51167.13    407.22 o 
   5   3   1    15732.54    16292.36    183.29 o 
   7   3   1     8776.01     9352.05    123.03 o 
   9   3   1     6793.99     6487.53     94.64 o 
  11   3   1    12407.63    12662.01    139.99 o 
  13   3   1    28557.85    29931.91    277.07 o 
  15   3   1     1756.19     1351.28     62.64 o 
  17   3   1     9541.37     9643.09    200.77 o 
  19   3   1      133.33      189.87     44.46 o 
  21   3   1     1578.51     1496.58     70.44 o 
  23   3   1       25.58       66.37     45.53 o 
  25   3   1     5075.70     5364.44    132.95 o 
  27   3   1     3166.74     3393.53    131.81 o 
  29   3   1     2880.55     2917.00    159.29 o 
  31   3   1     4675.80     4762.69    160.79 o 
  33   3   1      501.35      605.73    118.47 o 
  35   3   1     1250.19     1021.67    140.57 o 
  37   3   1      696.61      423.74    139.38 o 
  39   3   1     2778.53     3175.19    204.26 o 
  41   3   1      156.65      155.33    149.18 o 
  43   3   1     6170.28     6136.66    335.49 o 
 -44   4   1     3921.50     4287.13    247.10 o 
 -42   4   1        9.19       54.50    154.15 o 
 -40   4   1      627.50      785.40    163.16 o 
 -38   4   1      146.45      200.32    136.80 o 
 -36   4   1        7.39      -22.61    115.38 o 
 -34   4   1      419.89      413.64    113.94 o 
 -32   4   1    12259.82    12368.27    263.13 o 
 -30   4   1      865.65      631.99    113.66 o 
 -28   4   1    17327.42    17498.85    266.33 o 
 -26   4   1      389.37      353.93     73.71 o 
 -24   4   1     1689.84     1708.56    100.16 o 
 -22   4   1      361.34      358.58     54.08 o 
 -20   4   1    26035.64    27162.84    311.73 o 
 -18   4   1    13346.71    13128.97    214.52 o 
 -16   4   1    31631.16    30798.18    298.87 o 
 -14   4   1     8785.15     9034.52    132.58 o 
 -12   4   1      701.40      780.68     45.72 o 
 -10   4   1    13897.69    13886.78    158.23 o 
  -8   4   1     1500.48     1831.71     51.35 o 
  -6   4   1      201.33       47.17     27.90 o 
  -4   4   1       98.24       82.20     22.40 o 
  -2   4   1    35610.90    36236.77    357.36 o 
   0   4   1    19973.04    20271.77    213.35 o 
   2   4   1      202.48      143.33     36.90 o 
   4   4   1    46791.98    50117.44    411.22 o 
   6   4   1     3300.46     3786.90     72.97 o 
   8   4   1     5352.00     5629.24     95.56 o 
  10   4   1     7291.61     6763.55    116.40 o 
  12   4   1    59306.59    63448.20    564.72 o 
  14   4   1    22739.41    24200.18    246.77 o 
  16   4   1    16558.68    17383.57    211.85 o 
  18   4   1     1289.50     1304.19     69.30 o 
  20   4   1     1045.19      899.77     72.34 o 
  22   4   1     2770.45     2877.82    113.86 o 
  24   4   1      980.15     1136.71     85.05 o 
  26   4   1      508.10      274.18     79.74 o 
  28   4   1    38703.25    40178.95    511.20 o 
  30   4   1     6952.44     7134.30    207.25 o 
  32   4   1     3049.26     2675.56    146.22 o 
  34   4   1     2522.35     2838.97    152.99 o 
  36   4   1     2672.75     2629.73    174.93 o 
  38   4   1       72.62     -101.62    125.45 o 
  40   4   1     1855.14     1799.06    181.58 o 
  42   4   1     1289.58     1034.51    175.97 o 
 -43   5   1     2421.86     2419.82    223.13 o 
 -41   5   1     1743.03     1590.26    184.03 o 
 -39   5   1       16.67      -31.37    128.42 o 
 -37   5   1      938.82     1095.09    140.16 o 
 -35   5   1     4131.08     4289.66    198.09 o 
 -33   5   1      181.10      115.03    114.27 o 
 -31   5   1    10445.17     9661.37    246.62 o 
 -29   5   1    10858.36    11164.79    216.99 o 
 -27   5   1       15.16       36.71     77.69 o 
 -25   5   1     1514.91     1397.62    104.67 o 
 -23   5   1     2542.49     2305.40    104.21 o 
 -21   5   1      975.29      975.51     89.35 o 
 -19   5   1     2505.09     2629.47    103.17 o 
 -17   5   1    15022.15    15883.83    207.79 o 
 -15   5   1     7627.03     8052.00    126.59 o 
 -13   5   1    11383.40    11238.51    143.69 o 
 -11   5   1    14338.84    15213.98    227.15 o 
  -9   5   1     5252.26     6028.35     96.32 o 
  -7   5   1     2057.84     2170.00     59.88 o 
  -5   5   1    27281.87    28650.44    252.19 o 
  -3   5   1     1332.02     2168.25     70.93 o 
  -1   5   1     7664.95     6596.96    125.22 o 
   1   5   1    35301.08    36381.96    338.56 o 
   3   5   1       69.99      123.97     38.52 o 
   5   5   1    19655.11    20696.34    204.23 o 
   7   5   1     7335.96     8500.85    115.64 o 
   9   5   1     5387.20     5786.98    109.73 o 
  11   5   1     7649.90     7615.67    124.44 o 
  13   5   1    26429.25    26663.48    283.18 o 
  15   5   1    23346.33    23997.85    268.34 o 
  17   5   1    11761.11    11927.96    188.06 o 
  19   5   1    19599.98    20012.08    281.61 o 
  21   5   1      707.24      702.90     71.71 o 
  23   5   1      413.04      521.72     69.36 o 
  25   5   1    21987.13    21604.82    285.01 o 
  27   5   1     7794.36     8017.05    177.63 o 
  29   5   1     1344.82     1203.80    114.48 o 
  31   5   1     4945.73     5183.86    182.33 o 
  33   5   1     9707.95     9442.22    243.92 o 
  35   5   1      798.79      828.40    121.42 o 
  37   5   1     1674.24     1625.73    144.24 o 
  39   5   1     2647.71     2956.90    177.95 o 
  41   5   1       13.16      -65.35    140.05 o 
 -40   6   1     1640.14     1916.03    181.11 o 
 -38   6   1     3941.94     4269.46    204.24 o 
 -36   6   1     1569.47     1383.46    152.48 o 
 -34   6   1     6995.80     7260.70    262.87 o 
 -32   6   1     7861.84     8052.36    238.05 o 
 -30   6   1      975.36     1100.36    127.77 o 
 -28   6   1     3976.89     3967.02    150.70 o 
 -26   6   1    17236.57    18312.06    300.30 o 
 -24   6   1      415.67      335.50     86.42 o 
 -22   6   1      217.00      283.91     73.37 o 
 -20   6   1    10428.37    10140.48    185.82 o 
 -18   6   1    13750.21    12836.37    213.62 o 
 -16   6   1    12339.94    12233.15    201.45 o 
 -14   6   1    17229.25    16553.13    238.04 o 
 -12   6   1     4345.41     4739.99    107.54 o 
 -10   6   1     3160.05     3191.72     82.90 o 
  -8   6   1     3128.59     2898.17     81.59 o 
  -6   6   1     4960.09     4909.98     86.51 o 
  -4   6   1      403.13      405.14     48.18 o 
  -2   6   1    30868.32    31067.99    297.09 o 
   0   6   1     1124.34     1025.14     57.75 o 
   2   6   1     3422.00     3623.26    127.20 o 
   4   6   1     2954.01     2859.69     92.11 o 
   6   6   1     7704.97     8097.17    118.04 o 
   8   6   1     3373.09     3800.97     87.94 o 
  10   6   1     7490.58     8287.14    160.00 o 
  12   6   1     7254.76     7376.73    134.11 o 
  14   6   1      803.02     1035.12     67.96 o 
  16   6   1    20306.21    19830.19    376.60 o 
  18   6   1     2044.59     1990.54    117.08 o 
  20   6   1     1884.91     1881.96    122.22 o 
  22   6   1    20100.93    20541.63    346.13 o 
  24   6   1      393.92      374.21    108.08 o 
  26   6   1     1010.90     1081.90    118.47 o 
  28   6   1     7403.14     7697.16    243.58 o 
  30   6   1    13177.81    12983.24    459.75 o 
  32   6   1     5834.02     5997.06    240.22 o 
  34   6   1     6039.80     5941.43    263.55 o 
  36   6   1      697.21      856.57    177.36 o 
  38   6   1     1222.33     1465.37    189.36 o 
  40   6   1     3284.12     3767.45    256.20 o 
 -39   7   1       48.76       69.33    206.66 o 
 -37   7   1      884.32      673.84    216.77 o 
 -35   7   1     9841.30    10022.83    358.39 o 
 -33   7   1     3078.01     3530.14    236.92 o 
 -31   7   1    12471.66    12682.51    377.81 o 
 -29   7   1     4612.81     4460.68    205.21 o 
 -27   7   1     2459.26     2494.05    165.60 o 
 -25   7   1      462.77      253.48    122.64 o 
 -23   7   1     8873.67     8931.24    262.02 o 
 -21   7   1       13.30       40.62    105.02 o 
 -19   7   1     3007.58     2807.65    147.12 o 
 -17   7   1    17579.99    17811.93    336.40 o 
 -15   7   1     1392.19     1627.74    142.88 o 
 -11   7   1     9723.92     9319.58    246.55 o 
  -9   7   1      283.12      161.40     43.24 o 
  -7   7   1     1544.38     1262.42     82.39 o 
  -5   7   1     5792.54     5051.19    121.32 o 
  -3   7   1    17077.91    16622.57    257.74 o 
  -1   7   1     8090.71     8465.97    164.48 o 
   1   7   1    58287.55    57507.77    628.72 o 
   3   7   1      270.20      110.77     43.70 o 
   5   7   1     2773.51     2554.98     79.23 o 
   7   7   1     8642.43     8776.88    168.17 o 
   9   7   1    16724.89    15804.51    250.69 o 
  11   7   1     6487.04     6218.16    187.59 o 
  13   7   1    28671.68    27711.74    478.63 o 
  15   7   1     3352.38     3536.60    143.59 o 
  17   7   1     1941.70     2083.10    130.43 o 
  19   7   1     5262.17     5301.85    228.95 o 
  21   7   1     6058.36     6180.95    204.04 o 
  23   7   1     2574.53     2537.92    200.40 o 
  25   7   1     4770.21     4945.86    199.77 o 
  27   7   1     4405.77     4927.21    224.23 o 
  29   7   1       97.11      -36.83    142.64 o 
  31   7   1    19683.56    20255.83    479.40 o 
  33   7   1     5661.17     6203.69    290.62 o 
  35   7   1     1944.24     2248.14    226.49 o 
  37   7   1     3060.98     3161.62    256.94 o 
 -36   8   1     1131.52      824.74    221.42 o 
 -34   8   1     7066.82     7903.53    326.70 o 
 -32   8   1    14393.78    15379.43    647.24 o 
 -30   8   1      329.06       19.31    155.63 o 
 -28   8   1     6822.30     7130.37    233.52 o 
 -26   8   1     2857.11     2912.45    180.18 o 
 -24   8   1      268.61      357.25    123.09 o 
 -22   8   1     4931.62     5240.54    200.97 o 
 -20   8   1     9999.67    10900.71    267.88 o 
 -18   8   1     7814.24     7065.68    215.90 o 
 -16   8   1     8484.56     8868.88    256.45 o 
 -14   8   1    38699.57    38310.29    537.80 o 
 -12   8   1      118.75      223.21     86.39 o 
 -10   8   1     1442.07     1650.52    107.42 o 
  -8   8   1      984.16     1183.62     79.71 o 
  -6   8   1     7101.11     7646.01    188.06 o 
  -4   8   1     9872.47     9621.04    165.84 o 
  -2   8   1    45111.46    44672.02    547.70 o 
   0   8   1     3401.25     2996.64    136.58 o 
   2   8   1    14857.41    14982.59    257.04 o 
   4   8   1     6637.87     6206.63    169.88 o 
   6   8   1     2307.95     2448.19    150.10 o 
   8   8   1      175.77      320.38     89.91 o 
  10   8   1    12351.20    11939.95    231.45 o 
  12   8   1     1543.87     1527.38    110.25 o 
  14   8   1     5149.17     4590.01    170.66 o 
  16   8   1    32853.21    31817.84    482.04 o 
  18   8   1     3094.94     3161.83    247.77 o 
  20   8   1     8404.44     8560.89    243.63 o 
  22   8   1     3753.18     3950.54    195.62 o 
  24   8   1     4899.55     4764.10    218.78 o 
  26   8   1      311.49      337.09    173.47 o 
  28   8   1    10995.32    10840.72    341.45 o 
  30   8   1     5042.37     5199.64    263.92 o 
  32   8   1     2937.36     2727.43    234.09 o 
  34   8   1    10866.28    10500.27    373.25 o 
  36   8   1     1622.10     1796.94    228.12 o 
 -33   9   1      617.72      673.30    196.44 o 
 -31   9   1    14675.62    14798.22    396.80 o 
 -29   9   1    11201.19    11668.31    305.92 o 
 -27   9   1       37.88       51.36    132.00 o 
 -25   9   1     8135.18     8545.81    268.02 o 
 -23   9   1     6834.64     6623.76    234.49 o 
 -21   9   1     1846.15     1864.71    165.46 o 
 -19   9   1     7707.50     8271.51    263.57 o 
 -17   9   1    45300.74    43741.57    669.23 o 
 -15   9   1     1965.60     1799.05    154.55 o 
 -13   9   1     7063.84     6745.57    228.78 o 
 -11   9   1    20464.65    20704.75    430.24 o 
  -9   9   1     1141.48     1224.01    120.22 o 
  -7   9   1     4362.66     4608.75    202.05 o 
  -5   9   1     4463.86     5063.91    164.14 o 
  -3   9   1    27097.38    26579.28    308.71 o 
  -1   9   1    20372.34    19301.75    292.31 o 
   1   9   1    37049.93    35685.45    482.81 o 
   3   9   1       93.92       -3.06     88.57 o 
   5   9   1      243.68      196.96     99.55 o 
   7   9   1     9876.71    10196.18    245.98 o 
   9   9   1     7624.08     7463.59    212.96 o 
  11   9   1     1364.13     1175.07    133.45 o 
  13   9   1    29906.15    27981.11    484.14 o 
  15   9   1     8386.05     8212.33    288.85 o 
  17   9   1     4888.26     5099.56    216.79 o 
  19   9   1    17785.81    17906.99    401.19 o 
  21   9   1     7628.25     7026.40    253.06 o 
  23   9   1      799.43      601.59    153.13 o 
  25   9   1     6295.74     5653.02    248.40 o 
  27   9   1     7907.51     7470.04    344.52 o 
  29   9   1      758.83      702.85    177.58 o 
  31   9   1    19062.46    19783.71    506.02 o 
  33   9   1     3318.45     3655.20    297.33 o 
 -30  10   1        4.28      -40.31    186.10 o 
 -28  10   1     9121.74     9118.07    322.92 o 
 -26  10   1     4870.05     5087.51    313.31 o 
 -24  10   1        9.79      141.67    142.68 o 
 -22  10   1     5968.44     6396.54    255.80 o 
 -20  10   1    11159.75    10612.64    313.31 o 
 -18  10   1     3690.64     3525.38    231.89 o 
 -16  10   1    20882.15    20103.34    510.09 o 
 -14  10   1    20363.82    20895.71    418.25 o 
 -12  10   1      162.23      242.26    122.23 o 
 -10  10   1     3964.73     3961.38    186.93 o 
  -8  10   1    23736.76    22883.72    421.27 o 
  -6  10   1      812.60      857.88    112.40 o 
  -4  10   1     7601.57     6903.78    240.30 o 
  -2  10   1    26296.01    24680.27    344.26 o 
   0  10   1     8319.50     7868.36    209.35 o 
   2  10   1    20556.33    20868.31    351.83 o 
   4  10   1    29194.81    29207.28    461.82 o 
   6  10   1     2116.02     1785.84    141.27 o 
   8  10   1     7043.25     7042.09    221.46 o 
  10  10   1    13862.99    14059.92    329.72 o 
  12  10   1     8997.75     8799.38    267.01 o 
  14  10   1     4230.44     3943.69    199.25 o 
  16  10   1    35250.00    34151.18    579.52 o 
  18  10   1     1409.21     1338.57    164.47 o 
  20  10   1     4351.11     4029.16    248.20 o 
  22  10   1     4184.43     4323.77    257.50 o 
  24  10   1     7987.54     7546.09    283.03 o 
  26  10   1      310.65       27.51    154.72 o 
  28  10   1    13828.95    13388.47    413.72 o 
  30  10   1     5289.56     5657.49    307.03 o 
 -27  11   1      200.32      145.94    180.62 o 
 -25  11   1     7466.22     7591.37    294.04 o 
 -23  11   1     6117.79     5790.87    278.82 o 
 -21  11   1     3682.27     3879.24    221.06 o 
 -19  11   1    11517.25    10936.23    327.39 o 
 -17  11   1    18089.29    19069.67    419.25 o 
 -15  11   1      685.97      756.84    150.84 o 
 -13  11   1    10274.96    10074.76    332.31 o 
 -11  11   1    14678.94    14195.95    365.97 o 
  -9  11   1      373.52      507.26    129.19 o 
  -7  11   1     4207.98     3911.67    228.65 o 
  -5  11   1    21263.00    22123.56    443.19 o 
  -3  11   1     1730.04     1597.76    170.86 o 
  -1  11   1     5061.72     5436.50    216.81 o 
   1  11   1    26284.41    25375.70    466.22 o 
   3  11   1     5218.97     5387.29    200.27 o 
   5  11   1    12123.71    11458.08    283.71 o 
   7  11   1     7948.77     8339.42    265.91 o 
   9  11   1     6039.74     5845.72    231.27 o 
  11  11   1      750.50      584.39    144.79 o 
  13  11   1    19938.27    19003.78    456.66 o 
  15  11   1     7044.51     7021.77    264.48 o 
  17  11   1     9460.48     8994.02    357.51 o 
  19  11   1    22048.78    22843.74    478.08 o 
  21  11   1      800.64      699.87    165.75 o 
  23  11   1      747.32      735.36    226.16 o 
  25  11   1    10440.39    10628.37    447.30 o 
 -22  12   1     3897.09     3991.28    242.31 o 
 -20  12   1     9934.96     9391.06    317.69 o 
 -18  12   1     2239.53     2100.34    198.48 o 
 -16  12   1     8973.28     8998.19    298.94 o 
 -14  12   1    20670.55    19605.69    426.59 o 
 -12  12   1      107.70     -120.42    130.07 o 
 -10  12   1     9865.83    11380.76    368.92 o 
  -8  12   1     9169.85     9473.79    338.02 o 
  -6  12   1     4684.16     4414.96    253.21 o 
  -4  12   1     4286.38     4271.79    227.60 o 
  -2  12   1    24934.75    25679.98    632.18 o 
   0  12   1     2389.82     1858.28    179.74 o 
   2  12   1    16627.46    16834.34    404.34 o 
   4  12   1    13441.86    14409.55    426.19 o 
   6  12   1      778.66      664.52    181.69 o 
   8  12   1     2938.69     3026.44    195.73 o 
  10  12   1    16690.70    16425.59    386.37 o 
  12  12   1     6360.20     6510.38    256.98 o 
  14  12   1     5000.34     5090.64    244.27 o 
  16  12   1    23036.68    24191.23    495.04 o 
  18  12   1     1498.52     1178.02    198.13 o 
  20  12   1     2881.71     2752.22    215.16 o 
 -13  13   1    11224.78    12850.66    566.74 o 
 -11  13   1    10722.06     9675.55    359.25 o 
  -9  13   1       53.65      -72.88    180.18 o 
  -7  13   1     3038.24     3002.41    247.04 o 
  -5  13   1    12127.48    12766.34    407.69 o 
  -3  13   1     4487.99     4396.15    266.21 o 
  -1  13   1     9753.28     9501.39    324.59 o 
   1  13   1    21795.44    21969.44    484.07 o 
   3  13   1     1354.36     1596.26    214.24 o 
   5  13   1     7211.44     7209.96    317.22 o 
   7  13   1     7549.87     7571.81    439.93 o 
   9  13   1     4276.49     3966.43    214.26 o 
  11  13   1     1032.63      775.77    164.33 o 
  13  13   1    24167.27    23505.45    491.78 o 
 -46   0   2    29610.44    30239.93   1480.21 o 
 -44   0   2     7619.78     6829.22    445.41 o 
 -42   0   2    26686.07    26860.09    818.87 o 
 -40   0   2    13801.50    13627.22    476.95 o 
 -38   0   2       28.02       67.00    174.46 o 
 -36   0   2    49604.81    47116.83    950.32 o 
 -34   0   2    47722.71    46952.15    932.49 o 
 -32   0   2       39.16      138.83    149.08 o 
 -30   0   2    80884.01    79562.09   1011.14 o 
 -28   0   2    19235.90    19190.00    515.39 o 
 -26   0   2      841.66      821.94     92.03 o 
 -24   0   2    26679.18    26737.85    508.25 o 
 -22   0   2    95415.06    89301.05   1077.98 o 
 -20   0   2       62.14       75.96     61.50 o 
 -18   0   2   123904.21   120545.10   1486.21 o 
 -16   0   2   242534.92   252461.94   2758.23 o 
 -14   0   2    20297.56    20917.46    320.73 o 
 -12   0   2    80420.98    81398.91    928.53 o 
 -10   0   2    39258.21    40387.59    489.85 o 
  -8   0   2    72473.95    75326.03    908.60 o 
  -6   0   2   126491.17   138319.73   1403.00 o 
  -4   0   2   282485.72   297749.00   2800.42 o 
  -2   0   2    48894.02    50190.39    476.89 o 
   0   0   2   277062.22   290920.69   3123.52 o 
   2   0   2   297503.97   318053.81   2868.02 o 
   4   0   2     3342.36     3338.47     67.47 o 
   6   0   2    24303.62    27152.51    305.13 o 
   8   0   2    21846.07    22646.26    274.53 o 
  10   0   2    38310.26    38127.07    439.63 o 
  12   0   2   419235.41   427866.84   4297.34 o 
  14   0   2   275469.78   277185.44   2901.73 o 
  16   0   2     7817.45     7158.39    196.00 o 
  18   0   2   109860.53   110378.83   1070.25 o 
  20   0   2   185155.84   186149.33   1751.59 o 
  22   0   2     7162.35     7394.81    152.63 o 
  24   0   2     9117.57     9971.64    252.67 o 
  26   0   2   144807.31   144120.25   1838.37 o 
  28   0   2    38042.48    36491.92    606.32 o 
  30   0   2    25905.16    23817.20    498.11 o 
  32   0   2   121964.13   114729.94   1875.99 o 
  34   0   2    39788.92    40657.37    841.68 o 
  36   0   2    19932.34    19463.89    626.73 o 
  38   0   2    44321.04    44357.36    930.89 o 
  40   0   2    43275.64    43178.09    933.49 o 
  42   0   2      202.89      151.45    215.32 o 
  44   0   2    70144.84    68927.70   2396.93 o 
 -45   1   2    41530.93    41129.05    777.33 o 
 -43   1   2    20926.21    21109.61    475.18 o 
 -41   1   2     3306.32     3503.48    232.31 o 
 -39   1   2    29717.21    29525.96    542.19 o 
 -37   1   2    46215.34    45476.93    661.87 o 
 -35   1   2       44.71      235.22    117.22 o 
 -33   1   2   131477.84   127408.38   1455.60 o 
 -31   1   2    81706.24    82148.53    889.55 o 
 -29   1   2       31.61      246.68     73.60 o 
 -27   1   2   118874.80   117723.86    987.82 o 
 -25   1   2   113402.63   108891.03    881.48 o 
 -23   1   2    15534.27    15748.16    221.62 o 
 -21   1   2    97506.82    95996.86    834.92 o 
 -19   1   2   203561.72   199994.84   1627.69 o 
 -17   1   2     4977.97     5272.67    101.68 o 
 -15   1   2   370197.62   373561.91   2851.58 o 
 -13   1   2   177789.53   182086.25   1414.14 o 
 -11   1   2     4582.24     4506.02     78.36 o 
  -9   1   2   141485.34   147451.81   1141.03 o 
  -7   1   2   212163.70   217596.20   1508.69 o 
  -5   1   2    32591.14    35108.05    248.86 o 
  -3   1   2   308381.03   318179.84   2262.26 o 
  -1   1   2   645962.81   659268.81   5459.99 o 
   1   1   2    19167.81    19142.18    189.51 o 
   3   1   2   110375.73   116643.88   1065.57 o 
   5   1   2   148469.38   152494.06   1260.74 o 
   7   1   2     6140.03     6778.14    101.47 o 
   9   1   2   136980.16   137468.45   1110.60 o 
  11   1   2   278772.62   290850.25   2229.71 o 
  13   1   2    96665.04    95718.32    727.74 o 
  15   1   2   111141.02   111747.49    795.49 o 
  17   1   2   247462.16   245984.81   1645.21 o 
  19   1   2    18713.70    20317.76    195.64 o 
  21   1   2    37415.33    36758.58    310.12 o 
  23   1   2   105318.54   104483.54    925.82 o 
  25   1   2    19960.57    20302.49    327.29 o 
  27   1   2    30850.93    32215.12    461.93 o 
  29   1   2   159374.08   159359.53   1572.97 o 
  31   1   2    15545.15    14881.46    291.26 o 
  33   1   2    51408.90    51751.89    703.68 o 
  35   1   2    61624.74    60487.06    804.90 o 
  37   1   2    18356.95    18035.75    371.45 o 
  39   1   2     8607.86     8701.02    269.59 o 
  41   1   2    33653.02    34505.40    574.17 o 
  43   1   2    22962.77    23043.75    494.12 o 
 -46   2   2    26590.53    27355.64    694.95 o 
 -44   2   2     7760.62     8074.16    373.45 o 
 -42   2   2    40653.25    39827.00    682.59 o 
 -40   2   2    21639.78    21570.93    459.79 o 
 -38   2   2     1438.16     1444.26    169.92 o 
 -36   2   2    50380.59    48213.00    732.23 o 
 -34   2   2    66872.40    67134.68    776.26 o 
 -32   2   2       88.47       90.65     94.42 o 
 -30   2   2   147891.30   145277.42   1313.04 o 
 -28   2   2    63485.16    62107.26    604.78 o 
 -26   2   2      499.58      343.00    100.22 o 
 -24   2   2    44836.65    43169.59    414.84 o 
 -22   2   2   193264.00   196217.08   1509.31 o 
 -20   2   2       19.38       58.92     45.76 o 
 -18   2   2    80839.17    79399.02    701.59 o 
 -16   2   2   148652.23   151998.00   1254.68 o 
 -14   2   2    40853.07    46934.72    429.82 o 
 -12   2   2   110735.33   110774.95    851.15 o 
 -10   2   2   120609.91   128390.11    913.09 o 
  -8   2   2    42407.14    45701.30    337.59 o 
  -6   2   2   248812.56   263568.75   1675.87 o 
  -4   2   2   115481.90   121052.34    823.67 o 
  -2   2   2   109711.34   117244.10    846.10 o 
   0   2   2    18787.81    18244.23    188.02 o 
   2   2   2   829541.50   839273.62   6892.71 o 
   4   2   2    53758.23    58081.31    629.04 o 
   6   2   2    49078.82    49506.97    411.87 o 
   8   2   2    48808.31    47643.23    419.67 o 
  10   2   2   138313.77   141950.19   1156.83 o 
  12   2   2    81655.26    83187.52    707.17 o 
  14   2   2   166742.25   163654.41   1251.36 o 
  16   2   2    55938.27    51502.00    418.55 o 
  18   2   2    31155.15    31600.86    288.46 o 
  20   2   2    86856.40    83296.43    672.35 o 
  22   2   2    20535.98    19341.48    221.93 o 
  24   2   2     1097.39     1316.80     79.73 o 
  26   2   2    96002.84    94392.34    946.11 o 
  28   2   2    30414.16    27472.14    355.48 o 
  30   2   2    20876.83    21441.03    360.01 o 
  32   2   2    57884.06    56661.88    708.53 o 
  34   2   2    14527.57    14373.26    302.30 o 
  36   2   2    13769.22    14191.86    375.60 o 
  38   2   2    34544.15    33589.36    545.98 o 
  40   2   2    14768.14    15160.77    381.19 o 
  42   2   2     2054.75     1956.00    192.44 o 
  44   2   2    35123.30    33623.60    822.23 o 
 -45   3   2    37729.05    38128.53    684.93 o 
 -43   3   2    28547.38    30673.51    585.47 o 
 -41   3   2     3210.89     3163.95    215.61 o 
 -39   3   2    37782.66    37230.58    633.91 o 
 -37   3   2    22138.76    22075.12    419.51 o 
 -35   3   2      543.40      627.54    125.36 o 
 -33   3   2    88467.32    85694.35    995.44 o 
 -31   3   2    66458.61    65830.51    747.69 o 
 -29   3   2     4794.54     4497.37    130.18 o 
 -27   3   2    79356.23    78858.96    737.78 o 
 -25   3   2    70871.12    70300.81    689.24 o 
 -23   3   2      466.58      675.41     77.94 o 
 -21   3   2    79455.89    76685.21    669.79 o 
 -19   3   2   204209.05   194835.38   1545.59 o 
 -17   3   2      386.00      196.86     48.38 o 
 -15   3   2   182351.86   181659.30   1334.01 o 
 -13   3   2   191678.80   194241.92   1460.93 o 
 -11   3   2      112.10      132.68     34.96 o 
  -9   3   2   232031.98   230657.19   1558.95 o 
  -7   3   2   109320.18   108075.94    792.67 o 
  -5   3   2    16887.32    17405.94    143.78 o 
  -3   3   2   120074.82   123584.22    870.16 o 
  -1   3   2   280243.00   280115.00   2060.18 o 
   1   3   2     7742.49     8632.58     95.30 o 
   3   3   2    56952.39    56119.03    506.27 o 
   5   3   2   238781.34   247187.28   2149.40 o 
   7   3   2      588.97      434.46     37.95 o 
   9   3   2    43008.87    43939.26    400.69 o 
  11   3   2   225924.16   230975.23   1865.31 o 
  13   3   2   101033.96   104411.86    820.94 o 
  15   3   2   222362.11   219337.55   1722.68 o 
  17   3   2   140237.17   137815.86   1113.19 o 
  19   3   2    19195.48    19081.13    254.67 o 
  21   3   2    34848.23    34873.05    354.10 o 
  23   3   2   103115.74   104945.72    931.32 o 
  25   3   2    21630.82    21132.01    303.35 o 
  27   3   2     7959.53     8227.16    181.98 o 
  29   3   2   119355.27   120246.27   1128.75 o 
  31   3   2    17716.30    18327.20    315.97 o 
  33   3   2     9912.96     9696.79    246.58 o 
  35   3   2    57869.63    56816.63    773.42 o 
  37   3   2    20349.19    19870.97    419.36 o 
  39   3   2     7057.59     6176.39    252.28 o 
  41   3   2    21400.44    20808.33    451.76 o 
  43   3   2    21337.97    21483.78    472.92 o 
 -44   4   2     2302.21     2456.38    219.54 o 
 -42   4   2    28170.61    27360.78    541.30 o 
 -40   4   2    14564.83    14699.56    486.60 o 
 -38   4   2       42.74       93.17    125.85 o 
 -36   4   2    33718.36    33420.12    514.44 o 
 -34   4   2    47993.77    45999.83    626.34 o 
 -32   4   2      390.34      185.63    109.71 o 
 -30   4   2    96319.20    92383.77    899.24 o 
 -28   4   2    55342.75    53914.12    598.15 o 
 -26   4   2     2308.22     2487.36    146.15 o 
 -24   4   2    37947.79    37680.62    448.19 o 
 -22   4   2    90599.26    90018.38    847.74 o 
 -20   4   2      556.31      812.84     70.39 o 
 -18   4   2    92088.23    89723.93    762.38 o 
 -16   4   2   154630.92   153086.27   1447.65 o 
 -14   4   2       52.57       74.92     38.47 o 
 -12   4   2   181854.80   181197.86   1329.52 o 
 -10   4   2    82343.49    81637.49    610.05 o 
  -8   4   2    39903.48    39391.44    355.30 o 
  -6   4   2    84066.96    85714.48    669.05 o 
  -4   4   2   335986.72   334167.09   2637.15 o 
  -2   4   2    30811.52    30270.41    290.24 o 
   0   4   2    49675.93    50590.33    424.89 o 
   2   4   2   214760.69   212528.08   1586.15 o 
   4   4   2    11043.13     9606.49    116.07 o 
   6   4   2    39819.10    39226.88    359.33 o 
   8   4   2   103375.98   100319.20    840.88 o 
  10   4   2    47196.85    47249.15    435.76 o 
  12   4   2    31197.38    32229.29    312.58 o 
  14   4   2   171980.92   171074.25   1471.49 o 
  16   4   2    55204.15    53904.71    515.94 o 
  18   4   2    53300.16    50724.38    486.33 o 
  20   4   2    54945.19    53321.38    511.91 o 
  22   4   2    13357.72    12379.41    247.94 o 
  24   4   2     4982.14     4628.62    116.20 o 
  26   4   2   120140.96   117842.13   1147.71 o 
  28   4   2    17215.39    17757.36    286.56 o 
  30   4   2    26179.20    26238.97    391.22 o 
  32   4   2    69648.75    66261.66    771.95 o 
  34   4   2    24549.86    23384.39    417.68 o 
  36   4   2     5940.12     5711.71    207.90 o 
  38   4   2    30637.17    30527.90    515.00 o 
  40   4   2    17330.36    17724.59    559.33 o 
  42   4   2     1879.11     1996.96    237.42 o 
 -43   5   2    19455.14    20268.60    703.44 o 
 -41   5   2     2003.23     1886.91    193.50 o 
 -39   5   2    30686.76    31086.49    538.80 o 
 -37   5   2    27824.10    27995.74    552.14 o 
 -35   5   2     3037.47     3175.27    181.95 o 
 -33   5   2    56041.07    55471.08    716.52 o 
 -31   5   2    95406.52    94511.99   1018.59 o 
 -29   5   2     4462.72     4364.39    145.47 o 
 -27   5   2    53159.15    52908.75    568.75 o 
 -25   5   2    54158.00    53116.63    562.06 o 
 -23   5   2     8649.88     8365.12    178.90 o 
 -21   5   2    61786.96    59865.44    599.90 o 
 -19   5   2   130052.03   123073.90   1154.59 o 
 -17   5   2     6718.88     7103.72    134.38 o 
 -15   5   2    60342.34    59750.35    520.54 o 
 -13   5   2    87617.17    84817.55    626.73 o 
 -11   5   2    12035.30    11698.56    166.20 o 
  -9   5   2    73862.30    73231.14    573.92 o 
  -7   5   2   101455.63   106613.96    803.86 o 
  -5   5   2    27554.96    29480.71    288.77 o 
  -3   5   2    63018.43    59486.84    519.77 o 
  -1   5   2   325373.75   326486.62   2602.07 o 
   1   5   2     7905.54    10076.04    145.43 o 
   3   5   2   138432.86   133294.14   1103.90 o 
   5   5   2    61074.92    56488.65    504.16 o 
   7   5   2    10292.06    10117.69    136.32 o 
   9   5   2    19667.82    17679.59    211.50 o 
  11   5   2   212117.70   209456.86   1769.59 o 
  13   5   2    11414.62    11686.68    163.68 o 
  15   5   2    62909.36    58753.19    546.62 o 
  17   5   2    93989.29    89892.21    835.51 o 
  19   5   2    26075.16    25340.82    348.35 o 
  21   5   2    13303.08    12972.07    230.58 o 
  23   5   2    73273.16    72648.45    851.58 o 
  25   5   2    21313.24    20885.38    335.03 o 
  27   5   2    17155.79    17694.47    357.08 o 
  29   5   2    66929.27    64599.21    856.66 o 
  31   5   2    22168.84    22262.80    711.31 o 
  33   5   2    16955.21    16828.80    356.43 o 
  35   5   2    38551.04    38320.72    618.90 o 
  37   5   2     9702.43     8895.05    296.69 o 
  39   5   2     2132.61     2078.41    200.63 o 
  41   5   2    27992.96    27520.90    668.86 o 
 -40   6   2    16976.86    17678.70    413.76 o 
 -38   6   2       42.78       35.21    149.58 o 
 -36   6   2    25749.57    25446.24    488.25 o 
 -34   6   2    35434.79    34438.11    547.12 o 
 -32   6   2        5.66      117.15    115.65 o 
 -30   6   2    63502.42    61650.39    688.55 o 
 -28   6   2    44598.09    44040.04    524.91 o 
 -26   6   2      545.45      786.15     95.93 o 
 -24   6   2    44107.17    43127.00    503.41 o 
 -22   6   2    65679.25    62949.50    698.88 o 
 -20   6   2     6310.45     6329.98    214.08 o 
 -18   6   2    34709.03    33556.71    436.27 o 
 -16   6   2   129150.88   125101.19   1164.87 o 
 -14   6   2      170.80      233.27     48.99 o 
 -12   6   2   120946.97   117820.41   1198.79 o 
 -10   6   2    73883.80    72820.66    595.47 o 
  -8   6   2    12289.79    11339.32    156.20 o 
  -6   6   2    17715.36    16450.22    204.05 o 
  -4   6   2   179222.94   178092.39   1733.46 o 
  -2   6   2    12993.89    13744.27    228.04 o 
   0   6   2    35196.24    35018.14    365.85 o 
   2   6   2    73796.57    71593.96    609.45 o 
   4   6   2    35376.54    35917.41    363.86 o 
   6   6   2    54195.27    54003.62    460.97 o 
   8   6   2   112796.52   110883.38   1031.59 o 
  10   6   2    55503.82    52932.44    513.52 o 
  12   6   2    28644.99    29339.53    335.65 o 
  14   6   2   155635.41   151247.17   1317.07 o 
  16   6   2    26150.94    24937.33    401.28 o 
  18   6   2    12586.39    11937.03    240.94 o 
  20   6   2    79286.01    76804.55    881.68 o 
  22   6   2    13500.56    12268.38    349.13 o 
  24   6   2     8412.87     9013.32    236.07 o 
  26   6   2    48429.38    48207.61    680.08 o 
  28   6   2    31351.08    31586.45    518.72 o 
  30   6   2     9468.01     9575.38    283.40 o 
  32   6   2    52116.04    52753.29    766.55 o 
  34   6   2    14347.06    15218.01    373.10 o 
  36   6   2     2852.00     3033.59    197.81 o 
  38   6   2    21259.21    20746.24    454.69 o 
  40   6   2     8131.29     8162.47    308.35 o 
 -39   7   2    22889.49    23405.03    615.29 o 
 -37   7   2    16801.51    16609.71    401.71 o 
 -35   7   2        5.68     -188.06    125.37 o 
 -33   7   2    26225.04    25005.24    464.85 o 
 -31   7   2    40883.57    39779.15    556.86 o 
 -29   7   2     1800.88     2006.75    134.93 o 
 -27   7   2    48297.62    49143.53    635.07 o 
 -25   7   2    45429.39    44393.75    576.78 o 
 -23   7   2     5376.65     4788.27    184.43 o 
 -21   7   2    53854.16    51204.43    590.43 o 
 -19   7   2    55121.93    53216.39    601.96 o 
 -17   7   2     2749.68     2662.64    110.55 o 
 -15   7   2    55492.22    51648.38    910.49 o 
 -13   7   2   135914.89    84800.74   2799.50 o 
 -11   7   2      168.46      145.60     49.95 o 
  -9   7   2    64322.09    59635.23    692.80 o 
  -7   7   2   124584.24   116688.08   1130.39 o 
  -5   7   2    31118.20    29684.97    341.01 o 
  -3   7   2    49329.02    47222.68    562.36 o 
  -1   7   2   126064.33   119255.75   1656.88 o 
   1   7   2     9059.84     8322.09    243.42 o 
   3   7   2    83570.87    80963.84    956.11 o 
   5   7   2    91633.82    86828.53    918.15 o 
   7   7   2    16157.48    15410.52    228.09 o 
   9   7   2    34282.67    33999.35    368.95 o 
  11   7   2   118476.13   115125.43   1042.51 o 
  13   7   2    13417.09    14045.15    228.03 o 
  15   7   2    28691.08    27679.77    418.52 o 
  17   7   2    76596.02    73650.94    896.76 o 
  19   7   2    14727.80    14962.26    300.57 o 
  21   7   2    26535.73    26136.50    432.72 o 
  23   7   2    63701.23    62624.25    820.29 o 
  25   7   2    10063.07    10480.78    288.10 o 
  27   7   2     8431.82     8997.89    302.50 o 
  29   7   2    55311.37    57690.36    860.21 o 
  31   7   2    23417.26    24175.79    625.83 o 
  33   7   2     9442.19     9116.33    343.35 o 
  35   7   2    36556.53    37331.36    726.47 o 
  37   7   2     8285.21     9118.11    448.59 o 
 -36   8   2    13142.02    13522.48    510.28 o 
 -34   8   2    29712.80    30809.88    692.17 o 
 -32   8   2     1198.38     1286.01    197.80 o 
 -30   8   2    29087.10    28684.98    477.85 o 
 -28   8   2    22318.18    21491.82    395.40 o 
 -26   8   2        6.87     -143.69    115.42 o 
 -24   8   2    33110.52    34488.23    542.74 o 
 -22   8   2    43575.38    42374.06    613.35 o 
 -20   8   2      226.82      251.10    111.45 o 
 -18   8   2    34843.54    35353.83    474.86 o 
 -16   8   2    24401.85    23928.70    324.88 o 
 -14   8   2      827.78      906.69     90.54 o 
 -12   8   2    48186.21    46680.73    504.24 o 
 -10   8   2    66281.82    65087.86    661.00 o 
  -8   8   2     1094.52     1087.00     78.65 o 
  -6   8   2    32267.04    31057.12    358.08 o 
  -4   8   2    55462.59    52264.71    609.07 o 
  -2   8   2    11608.38    10879.90    277.44 o 
   0   8   2    37521.32    35390.85    492.37 o 
   2   8   2    95297.73    92217.62   1066.70 o 
   4   8   2     1850.29     2118.15    114.44 o 
   6   8   2    35041.17    32555.77    520.48 o 
   8   8   2    48421.45    44074.28    590.46 o 
  10   8   2    17702.49    16476.56    307.65 o 
  12   8   2     9950.83     9852.72    218.62 o 
  14   8   2    95465.38    90975.02   1080.33 o 
  16   8   2     7637.95     6885.65    208.64 o 
  18   8   2    22469.16    22308.88    392.67 o 
  20   8   2    40496.86    40243.44    626.30 o 
  22   8   2    20489.56    19951.52    483.60 o 
  24   8   2     9538.05     9815.64    292.41 o 
  26   8   2    55896.32    54653.15    882.34 o 
  28   8   2    13256.28    13773.77    392.84 o 
  30   8   2    10282.23    10462.33    354.72 o 
  32   8   2    29556.76    29423.54    618.49 o 
  34   8   2    12906.45    13989.87    424.51 o 
  36   8   2     4446.84     4512.68    287.15 o 
 -35   9   2      371.76      500.68    196.64 o 
 -33   9   2    17235.84    16285.16    457.46 o 
 -31   9   2    15607.33    15358.28    434.55 o 
 -29   9   2      954.91      851.24    156.89 o 
 -27   9   2    23076.63    23313.12    446.34 o 
 -25   9   2    19695.53    18531.85    386.39 o 
 -23   9   2       37.34     -171.65    114.43 o 
 -21   9   2    19392.84    18642.83    407.86 o 
 -19   9   2    37036.84    36863.65    556.85 o 
 -17   9   2      146.02      170.91    120.20 o 
 -15   9   2    47657.70    47568.13    702.25 o 
 -13   9   2    36553.64    35456.27    559.07 o 
 -11   9   2      345.39      280.71     81.09 o 
  -9   9   2    42580.51    42206.95    492.49 o 
  -7   9   2    60490.32    57921.91    597.27 o 
  -5   9   2     2191.03     1880.45    129.16 o 
  -3   9   2    29854.69    29975.08    428.78 o 
  -1   9   2    67610.92    66924.27    784.37 o 
   1   9   2     2453.22     2297.18    130.65 o 
   3   9   2    39091.70    36728.17    498.59 o 
   5   9   2    52718.55    51847.12    683.01 o 
   7   9   2     6544.34     7137.26    253.93 o 
   9   9   2    20491.44    19441.29    351.73 o 
  11   9   2    62628.37    60668.64    782.99 o 
  13   9   2    10609.76    10256.73    279.71 o 
  15   9   2    21869.25    20872.72    434.66 o 
  17   9   2    45329.28    44561.81    687.08 o 
  19   9   2     6139.73     5976.41    232.39 o 
  21   9   2     8622.72     8344.79    330.57 o 
  23   9   2    22064.25    21179.75    448.88 o 
  25   9   2    10412.25    10188.74    318.62 o 
  27   9   2     5703.45     5391.91    352.17 o 
  29   9   2    32765.71    32605.88    713.84 o 
  31   9   2     6109.02     6465.23    334.54 o 
  33   9   2     2886.95     2793.77    274.77 o 
 -30  10   2    13296.87    13400.08    404.60 o 
 -28  10   2    10928.02    11130.59    344.57 o 
 -26  10   2        2.73      108.52    162.00 o 
 -24  10   2    14835.92    14459.46    374.20 o 
 -22  10   2    24267.97    25064.71    490.62 o 
 -20  10   2      346.09      173.69    136.71 o 
 -18  10   2    14804.56    15003.16    404.23 o 
 -16  10   2    23594.72    22838.40    442.58 o 
 -14  10   2     1404.92     1467.03    151.56 o 
 -12  10   2    15353.51    14028.45    323.39 o 
 -10  10   2    19252.29    19566.69    378.93 o 
  -8  10   2      439.21      268.87    100.23 o 
  -6  10   2    11094.97    11638.43    283.91 o 
  -4  10   2    26507.36    25535.88    450.96 o 
  -2  10   2     1407.08     1273.22    122.54 o 
   0  10   2    18533.46    19231.98    336.82 o 
   2  10   2    32342.77    32827.52    473.87 o 
   4  10   2     1293.44     1030.45    127.76 o 
   6  10   2    11222.05    12224.81    330.26 o 
   8  10   2    18359.78    19526.56    368.48 o 
  10  10   2     6335.56     6244.91    231.61 o 
  12  10   2    18848.39    17582.93    380.61 o 
  14  10   2    31606.60    31711.89    551.56 o 
  16  10   2     1702.28     1871.59    174.03 o 
  18  10   2    10162.03    10671.29    334.03 o 
  20  10   2    30702.59    31505.14    571.74 o 
  22  10   2     6186.19     6363.93    346.04 o 
  24  10   2     6490.09     6572.94    274.12 o 
  26  10   2    18536.95    19106.32    481.77 o 
  28  10   2     4351.93     4928.58    281.89 o 
  30  10   2     3950.53     3706.41    269.18 o 
 -27  11   2     8953.24     9515.23    354.42 o 
 -25  11   2    17805.27    18008.42    471.51 o 
 -23  11   2        3.49       80.38    166.80 o 
 -21  11   2     8880.32     8571.99    296.10 o 
 -19  11   2    11162.09    11126.44    378.61 o 
 -17  11   2      814.53      527.32    153.11 o 
 -15  11   2    11536.53    12357.31    353.04 o 
 -13  11   2    17500.23    17683.54    379.97 o 
 -11  11   2      839.90      769.98    137.49 o 
  -9  11   2    12066.70    11214.65    345.02 o 
  -7  11   2    19217.93    18519.20    449.57 o 
  -5  11   2     2195.50     2206.59    179.87 o 
  -3  11   2    11589.09    11253.12    269.81 o 
  -1  11   2    16150.14    16089.71    315.84 o 
   1  11   2     1825.58     2026.58    171.53 o 
   3  11   2    10882.44    10579.88    275.39 o 
   5  11   2    28055.11    28797.62    478.55 o 
   7  11   2      498.83      593.14    144.87 o 
   9  11   2     7513.11     7633.10    261.73 o 
  11  11   2    17209.97    16316.11    378.00 o 
  13  11   2     3023.95     3211.82    199.22 o 
  15  11   2     6779.02     6017.43    252.25 o 
  17  11   2    19320.71    18423.94    422.37 o 
  19  11   2     2770.02     2702.85    209.47 o 
  21  11   2     6843.91     7037.11    282.71 o 
  23  11   2    15100.61    15800.48    413.76 o 
  25  11   2     3724.53     3873.35    306.70 o 
 -22  12   2     9252.19     9639.35    350.71 o 
 -20  12   2       17.01     -238.90    159.27 o 
 -18  12   2     6372.96     7684.23    334.26 o 
 -16  12   2    10703.75    11834.67    329.58 o 
 -14  12   2      248.67      353.89    141.08 o 
 -12  12   2    10695.59    10941.50    366.77 o 
 -10  12   2    22259.63    23490.67    531.12 o 
  -8  12   2      540.65      802.81    183.60 o 
  -6  12   2    13812.99    14740.43    417.78 o 
  -4  12   2    12167.71    12404.44    345.49 o 
  -2  12   2     3419.88     3313.37    213.68 o 
   0  12   2     9541.54     9500.49    291.46 o 
   2  12   2    25021.65    25031.48    443.52 o 
   4  12   2     1767.49     1811.04    174.41 o 
   6  12   2     5554.77     5590.95    236.65 o 
   8  12   2    24297.55    25142.77    493.52 o 
  10  12   2     3963.79     4549.50    229.29 o 
  12  12   2     5965.89     6257.74    263.35 o 
  14  12   2     9326.35     9277.75    383.36 o 
  16  12   2     4176.23     4386.95    237.76 o 
  18  12   2     3134.78     3335.56    226.07 o 
  20  12   2    18605.79    19271.75    454.97 o 
 -13  13   2     8639.26     9478.81    364.37 o 
 -11  13   2      744.35      631.90    200.22 o 
  -9  13   2     4630.14     4387.65    273.87 o 
  -7  13   2     9632.66     8294.28    337.92 o 
  -5  13   2      288.85       70.94    181.04 o 
  -3  13   2     3745.33     3943.91    261.79 o 
  -1  13   2     9380.99     9768.84    331.92 o 
   1  13   2     1523.34     1316.76    192.45 o 
   3  13   2     3969.45     5027.14    277.35 o 
   5  13   2     9872.09    10630.33    304.74 o 
   7  13   2     3507.12     3294.54    208.19 o 
   9  13   2     4271.73     4462.84    232.12 o 
  11  13   2     8299.04     7966.31    331.63 o 
 -45   1   3        5.26      -55.47    178.19 o 
 -43   1   3       44.18       60.59    156.43 o 
 -41   1   3      170.73       45.12    146.59 o 
 -39   1   3      182.96      175.29    142.26 o 
 -37   1   3       16.02     -162.21    118.74 o 
 -35   1   3      683.60      973.39    135.30 o 
 -33   1   3     1158.28     1201.06    126.34 o 
 -31   1   3      385.60      229.48     81.73 o 
 -29   1   3       10.73      -52.40     66.53 o 
 -27   1   3      148.25       73.92     47.56 o 
 -25   1   3     1020.79     1105.35     73.80 o 
 -23   1   3      202.46      136.12     37.16 o 
 -21   1   3     5476.15     5726.61    127.69 o 
 -19   1   3     5788.63     4841.69    151.36 o 
 -17   1   3     9035.64     8708.04    132.11 o 
 -15   1   3      480.39      381.26     42.61 o 
 -13   1   3     3519.65     3760.19     76.07 o 
 -11   1   3      461.73      423.26     34.89 o 
  -9   1   3     7894.77     7894.63     95.81 o 
  -7   1   3    31033.76    33050.61    262.09 o 
  -5   1   3     2245.63     2373.90     38.51 o 
  -3   1   3    18037.81    17977.28    165.11 o 
  -1   1   3   109805.09   111058.06    933.98 o 
   1   1   3    14805.33    15287.79    140.23 o 
   3   1   3    26322.23    28366.42    272.12 o 
   5   1   3    13247.82    14755.42    143.13 o 
   7   1   3   104513.51   108578.60    910.49 o 
   9   1   3     8343.60     8973.66    126.41 o 
  11   1   3     2588.16     2621.13     88.96 o 
  13   1   3      155.97      181.00     31.22 o 
  15   1   3    17538.46    20517.68    201.08 o 
  17   1   3     1656.26     1400.47     60.20 o 
  19   1   3    15395.54    14838.28    189.91 o 
  21   1   3     2116.74     1861.09     74.59 o 
  23   1   3      584.60      671.83     77.37 o 
  25   1   3       72.86      -20.42     48.65 o 
  27   1   3      837.63      772.49     89.57 o 
  29   1   3        4.88       18.71     85.88 o 
  31   1   3       16.02     -136.50     91.00 o 
  33   1   3      151.67       33.86    116.55 o 
  35   1   3     1110.87     1059.29    138.56 o 
  37   1   3      449.73      283.35    130.50 o 
  39   1   3       41.78       64.21    129.51 o 
  41   1   3      955.71      863.84    156.76 o 
  43   1   3     1198.02     1142.88    209.21 o 
 -46   2   3      801.80      440.72    204.07 o 
 -44   2   3      264.30      369.64    167.38 o 
 -42   2   3      490.10      439.49    167.58 o 
 -40   2   3       45.14     -203.41    135.61 o 
 -38   2   3      256.87      113.80    138.87 o 
 -36   2   3      109.39      198.75    124.66 o 
 -34   2   3       74.69       -0.01    111.55 o 
 -32   2   3     6024.30     5663.99    229.05 o 
 -30   2   3     5558.55     6075.52    158.03 o 
 -28   2   3     1175.02     1288.48     91.85 o 
 -26   2   3      162.25      141.23     48.45 o 
 -24   2   3     3438.73     3323.08     91.97 o 
 -22   2   3     1610.14     1515.08     70.24 o 
 -20   2   3    11864.20    10966.50    154.35 o 
 -18   2   3     1473.18     1283.67     64.49 o 
 -16   2   3     9748.72     9758.30    144.66 o 
 -14   2   3     3146.69     4007.70     87.37 o 
 -12   2   3      627.64      568.04     42.72 o 
 -10   2   3     5505.78     5416.00     79.15 o 
  -8   2   3    22763.04    24077.89    184.48 o 
  -6   2   3      620.16      742.98     32.36 o 
  -4   2   3     1512.27     1477.54     41.62 o 
  -2   2   3    59449.64    62361.35    517.11 o 
   0   2   3    10043.80     9185.43    120.02 o 
   2   2   3     6036.12     5813.60     88.99 o 
   4   2   3      313.41      429.20     43.63 o 
   6   2   3    10722.83    12067.89    139.76 o 
   8   2   3    10616.66    11747.10    158.08 o 
  10   2   3     8378.41     9078.39    127.20 o 
  12   2   3     3587.69     4003.79     87.53 o 
  14   2   3     9429.79    10758.39    147.53 o 
  16   2   3     5714.44     5541.93    103.81 o 
  18   2   3     2706.42     2934.71     76.64 o 
  20   2   3     5893.86     6150.06    107.81 o 
  22   2   3     1709.26     1760.04    109.24 o 
  24   2   3     2963.18     3154.32    113.55 o 
  26   2   3      853.71      869.97     86.74 o 
  28   2   3      898.24      804.27     95.57 o 
  30   2   3    10226.11    10504.29    232.23 o 
  32   2   3       24.89      -93.99     93.72 o 
  34   2   3     6737.95     6768.92    211.38 o 
  36   2   3      127.53       89.78    120.88 o 
  38   2   3      224.14      338.52    135.85 o 
  40   2   3      654.41      354.62    149.42 o 
  42   2   3      930.73      709.09    169.27 o 
 -45   3   3       36.02       38.40    169.48 o 
 -43   3   3     1578.33     1295.04    193.72 o 
 -41   3   3      349.87      206.12    154.21 o 
 -39   3   3      964.62      592.44    155.82 o 
 -37   3   3      411.36       61.41    120.79 o 
 -35   3   3     1204.08     1047.29    135.36 o 
 -33   3   3      413.49      228.41    125.51 o 
 -31   3   3      201.60      119.29     87.57 o 
 -29   3   3     1480.10     1347.99     96.58 o 
 -27   3   3     3393.65     3207.61    119.66 o 
 -25   3   3     1463.61     1453.94     91.22 o 
 -23   3   3     3523.42     3682.22    108.93 o 
 -21   3   3      459.71      641.92     58.71 o 
 -19   3   3     7897.20     7996.55    125.95 o 
 -17   3   3     9510.02     9464.36    137.36 o 
 -15   3   3    13744.45    12271.56    147.73 o 
 -13   3   3    13093.84    13575.71    143.75 o 
 -11   3   3    12067.97    12199.77    147.98 o 
  -9   3   3     2917.82     2498.54     51.25 o 
  -7   3   3      476.14      518.07     34.03 o 
  -5   3   3   139205.12   141921.16   1101.14 o 
  -3   3   3    92360.78    95385.16    752.45 o 
  -1   3   3     7499.13     6824.24     86.91 o 
   1   3   3      583.38      731.50     44.66 o 
   3   3   3    39504.91    40029.76    392.69 o 
   5   3   3      149.27      -26.76     36.88 o 
   7   3   3    18186.51    16531.32    190.22 o 
   9   3   3      793.83      567.87     43.22 o 
  11   3   3      170.63       44.01     43.47 o 
  13   3   3     1522.42     1930.19     74.10 o 
  15   3   3     7315.06     7980.82    141.85 o 
  17   3   3       24.91       19.31     44.27 o 
  19   3   3     6913.10     7433.05    138.88 o 
  21   3   3     1156.73     1013.20     66.19 o 
  23   3   3       18.38      -13.73     54.13 o 
  25   3   3      492.18      521.78     74.32 o 
  27   3   3     8421.54     8239.45    182.12 o 
  29   3   3       72.11     -128.88     85.92 o 
  31   3   3     3777.92     3746.71    167.43 o 
  33   3   3      223.93      194.89    104.93 o 
  35   3   3      487.13      465.96    126.94 o 
  37   3   3      370.51      328.51    141.28 o 
  39   3   3     1722.10     1986.97    181.16 o 
  41   3   3       64.77      -74.66    146.87 o 
  43   3   3      567.06      689.77    168.23 o 
 -44   4   3      398.56      219.85    170.35 o 
 -42   4   3      733.21      766.08    172.36 o 
 -40   4   3       17.76       48.43    140.19 o 
 -38   4   3      991.38      869.89    141.36 o 
 -36   4   3     1603.88     1676.29    179.64 o 
 -34   4   3      513.64      429.29    124.35 o 
 -32   4   3    26743.95    27554.79    460.99 o 
 -30   4   3      892.09      987.53     99.56 o 
 -28   4   3     1853.12     1970.37    138.79 o 
 -26   4   3      254.25      182.37     75.14 o 
 -24   4   3     3185.27     3459.93    133.92 o 
 -22   4   3      596.33      661.96     81.45 o 
 -20   4   3     6699.58     6630.72    125.53 o 
 -18   4   3    22466.53    22210.84    252.39 o 
 -16   4   3     4731.84     5586.92    111.39 o 
 -14   4   3      278.59      323.20     35.98 o 
 -12   4   3     4785.05     4592.16     77.68 o 
 -10   4   3      709.40      427.47     37.95 o 
  -8   4   3    60588.46    66402.64    513.11 o 
  -6   4   3     1035.60     1244.81     44.13 o 
  -4   4   3       42.45      104.20     36.14 o 
  -2   4   3    12224.39    12250.30    145.11 o 
   0   4   3    27537.78    28484.07    259.20 o 
   2   4   3    12674.47    11352.35    144.70 o 
   4   4   3    13206.69    15182.53    196.46 o 
   6   4   3      214.39      187.18     49.66 o 
   8   4   3      146.20      106.68     33.83 o 
  10   4   3     5462.27     5509.06    111.30 o 
  12   4   3    76197.90    80230.17    679.29 o 
  14   4   3    12853.55    13301.37    184.64 o 
  16   4   3    43799.96    45942.95    455.30 o 
  18   4   3     4387.62     4524.21    126.18 o 
  20   4   3     1242.74     1535.93     96.22 o 
  22   4   3      986.36      757.53     83.76 o 
  24   4   3    33976.54    35230.18    425.57 o 
  26   4   3      110.97       11.38     64.99 o 
  28   4   3     4047.67     4018.40    166.87 o 
  30   4   3     9287.30     9979.51    260.66 o 
  32   4   3     2484.38     2582.24    177.61 o 
  34   4   3     1782.23     1542.99    169.30 o 
  36   4   3     1284.53     1336.71    172.30 o 
  38   4   3     2606.47     2607.50    213.92 o 
  40   4   3      371.97      515.87    191.25 o 
  42   4   3     1670.22     1679.49    202.26 o 
 -43   5   3     1617.89     1771.02    214.11 o 
 -41   5   3      546.34      398.16    190.27 o 
 -39   5   3      956.85      990.15    186.35 o 
 -37   5   3       62.79       70.32    151.19 o 
 -35   5   3     4749.53     5119.48    240.05 o 
 -33   5   3     6786.22     7094.01    261.05 o 
 -31   5   3      241.56      254.90     98.81 o 
 -29   5   3    10290.39    10114.12    217.62 o 
 -27   5   3     1951.96     1815.62    129.16 o 
 -25   5   3     1140.77     1063.84     92.09 o 
 -23   5   3     2270.27     2333.45    148.44 o 
 -21   5   3    19339.39    18812.93    291.41 o 
 -19   5   3     1150.54     1175.47     89.94 o 
 -17   5   3     6459.82     6153.54    133.95 o 
 -15   5   3    18875.49    18482.90    198.43 o 
 -13   5   3       34.43       77.96     29.45 o 
 -11   5   3     2096.02     1921.71     69.65 o 
  -9   5   3      632.16      816.06     42.76 o 
  -7   5   3     1960.52     1699.20     64.14 o 
  -5   5   3     9574.62     9450.82    162.33 o 
  -3   5   3    14131.29    13463.57    167.48 o 
  -1   5   3     2911.82     2872.46     73.24 o 
   1   5   3    20034.70    19963.03    194.59 o 
   3   5   3    17506.07    16558.61    176.49 o 
   5   5   3    11874.32    12937.14    240.65 o 
   7   5   3    21065.50    21904.81    235.64 o 
   9   5   3    12220.05    11535.47    163.15 o 
  11   5   3      644.13      394.24     45.36 o 
  13   5   3     9896.71     9355.80    143.19 o 
  15   5   3    38067.69    37712.87    373.46 o 
  17   5   3     1875.57     1669.07     87.00 o 
  19   5   3     9067.87     8923.41    184.67 o 
  21   5   3     2334.81     2434.97    116.21 o 
  23   5   3     9950.14    10090.60    212.48 o 
  25   5   3     4310.65     4080.92    180.78 o 
  27   5   3    18418.44    18639.34    372.58 o 
  29   5   3     3281.35     3596.25    192.02 o 
  31   5   3     2846.24     3115.99    193.08 o 
  33   5   3    10300.06    10688.51    306.21 o 
  35   5   3     1543.44     1397.59    176.21 o 
  37   5   3     1473.01     1834.71    190.17 o 
  39   5   3     3071.05     3003.77    219.81 o 
 -42   6   3     3108.45     3338.65    226.35 o 
 -40   6   3      614.70      623.76    167.15 o 
 -38   6   3     2956.97     3194.05    221.45 o 
 -36   6   3     5554.09     5779.69    303.78 o 
 -34   6   3       19.92     -118.57    135.44 o 
 -32   6   3     7310.89     7524.05    223.98 o 
 -30   6   3    10839.14    10708.63    233.05 o 
 -28   6   3      656.59      622.67    102.96 o 
 -26   6   3    19644.09    19779.74    302.40 o 
 -24   6   3      400.71      544.18     87.76 o 
 -22   6   3      213.24      165.17     77.69 o 
 -20   6   3    12997.05    13427.58    226.97 o 
 -18   6   3    30627.89    30623.50    395.04 o 
 -16   6   3      898.34      658.45     63.33 o 
 -14   6   3    38937.72    38360.97    411.96 o 
 -12   6   3     9879.25    10657.47    149.64 o 
 -10   6   3     6170.55     6496.35    111.30 o 
  -8   6   3    10999.12    10013.08    139.54 o 
  -6   6   3    27434.38    27085.83    296.81 o 
  -4   6   3    10018.01    11250.24    166.38 o 
  -2   6   3    51271.19    50316.37    491.07 o 
   0   6   3    54466.25    55224.80    526.83 o 
   2   6   3      159.18      189.04     43.31 o 
   4   6   3     8417.53     8449.98    130.69 o 
   6   6   3    42006.71    41828.91    388.64 o 
   8   6   3     8490.57     7859.15    138.80 o 
  10   6   3     6465.44     6293.19    119.99 o 
  12   6   3    25803.72    26648.90    300.14 o 
  14   6   3     6208.05     7399.02    149.39 o 
  16   6   3     6354.49     6532.90    138.34 o 
  18   6   3    24124.97    24154.77    369.84 o 
  20   6   3      939.40      836.49    107.65 o 
  22   6   3     4853.80     5279.21    183.68 o 
  24   6   3     3034.73     3198.60    162.13 o 
  26   6   3    12961.99    12885.92    306.83 o 
  28   6   3      670.66      661.36    141.67 o 
  30   6   3    14981.77    15347.48    359.16 o 
  32   6   3      456.45      374.23    151.60 o 
  34   6   3     3567.49     3870.60    221.55 o 
  36   6   3     3061.83     3101.08    210.70 o 
  38   6   3      808.27     1082.53    185.90 o 
 -39   7   3      884.12      874.41    173.71 o 
 -37   7   3       22.81     -214.72    146.39 o 
 -35   7   3    10830.33    10727.13    339.05 o 
 -33   7   3    14705.50    15205.82    383.25 o 
 -31   7   3     1446.74     1607.12    133.58 o 
 -29   7   3    15459.83    15480.95    304.45 o 
 -27   7   3     2281.22     2099.96    156.56 o 
 -25   7   3      620.58      607.25     98.66 o 
 -23   7   3     7880.81     8183.07    199.02 o 
 -21   7   3    15693.38    15706.66    272.10 o 
 -19   7   3       20.66       19.46     79.85 o 
 -17   7   3    21627.22    20642.71    307.60 o 
 -15   7   3    37822.25    37241.85    505.16 o 
 -13   7   3        0.49      -66.37     44.25 o 
 -11   7   3    26697.57    27655.42    388.04 o 
  -9   7   3    15430.89    15408.63    229.94 o 
  -7   7   3     1173.94     1022.85     75.91 o 
  -5   7   3    13779.61    14719.38    271.81 o 
  -3   7   3    49224.39    50209.62    843.46 o 
  -1   7   3     3035.22     3587.37    144.09 o 
   1   7   3    31981.32    29549.20    319.47 o 
   3   7   3    10182.87    11631.70    168.81 o 
   5   7   3       21.61       24.19     53.68 o 
   7   7   3      369.62      458.62     58.78 o 
   9   7   3    17651.72    17040.94    248.91 o 
  11   7   3    14715.31    14942.41    253.49 o 
  13   7   3    23607.44    22406.99    316.74 o 
  15   7   3    14951.29    14767.13    268.31 o 
  17   7   3      993.52      916.41    104.36 o 
  19   7   3     4744.17     4757.45    179.58 o 
  21   7   3    15805.62    15847.76    324.20 o 
  23   7   3       49.29       76.91    110.09 o 
  25   7   3     1178.57      978.02    147.05 o 
  27   7   3    14532.16    14566.48    364.83 o 
  29   7   3     2490.33     2617.28    294.73 o 
  31   7   3     6321.02     5298.58    255.01 o 
  33   7   3     8927.91     9529.80    353.03 o 
  35   7   3      827.56     1024.06    205.29 o 
  37   7   3      514.95      407.05    211.70 o 
 -38   8   3     6241.09     7533.81    343.74 o 
 -36   8   3    13756.53    14737.19    446.19 o 
 -34   8   3      397.63      211.39    182.86 o 
 -32   8   3    15710.32    14957.17    311.01 o 
 -30   8   3     5426.92     5259.38    191.88 o 
 -28   8   3      226.62       46.89     98.93 o 
 -26   8   3    13819.20    13907.37    269.89 o 
 -24   8   3     5559.45     5847.26    184.24 o 
 -22   8   3      889.28      766.59    108.80 o 
 -20   8   3    15684.04    16198.41    321.89 o 
 -18   8   3    41663.54    40708.78    528.92 o 
 -16   8   3     2076.25     2252.88    122.60 o 
 -14   8   3    37112.96    33930.07    452.76 o 
 -12   8   3     4004.58     4052.55    131.14 o 
 -10   8   3     2011.23     2168.65    102.61 o 
  -8   8   3     1080.88     1215.53     83.23 o 
  -6   8   3    30010.74    29342.17    430.19 o 
  -4   8   3      188.56      250.03     88.15 o 
  -2   8   3    55508.19    52698.45    678.05 o 
   0   8   3    33687.77    32421.16    438.21 o 
   2   8   3      155.68       17.98     70.43 o 
   4   8   3    12391.90    12107.14    259.73 o 
   6   8   3    10233.93     9639.87    192.28 o 
   8   8   3     1888.69     2048.70    113.87 o 
  10   8   3    17616.84    15739.87    297.66 o 
  12   8   3    25302.80    24927.47    402.76 o 
  14   8   3       44.81       76.37     96.36 o 
  16   8   3    21288.13    20886.62    370.84 o 
  18   8   3    24283.09    23350.82    429.55 o 
  20   8   3     1238.59     1277.28    145.25 o 
  22   8   3     3111.62     2792.94    196.21 o 
  24   8   3    12088.79    12432.63    441.60 o 
  26   8   3     5557.10     6000.70    267.01 o 
  28   8   3     4850.27     4815.21    256.56 o 
  30   8   3    19598.16    19998.72    491.85 o 
  32   8   3      556.80      456.23    184.86 o 
  34   8   3     5149.02     5087.85    291.13 o 
 -35   9   3     9054.04     8969.09    362.59 o 
 -33   9   3     9913.63     9840.25    362.50 o 
 -31   9   3     1413.95     1182.19    174.47 o 
 -29   9   3    13740.06    14036.06    353.47 o 
 -27   9   3     1529.63     1782.07    170.34 o 
 -25   9   3     4846.97     4750.20    214.21 o 
 -23   9   3     7379.40     7306.31    248.22 o 
 -21   9   3    12333.49    12491.13    300.30 o 
 -19   9   3      874.44      662.09    126.24 o 
 -17   9   3    38381.07    37363.96    502.07 o 
 -15   9   3     8744.37     8602.15    207.63 o 
 -13   9   3     1665.26     1595.69    174.45 o 
 -11   9   3    19387.99    17458.23    293.20 o 
  -9   9   3     2533.91     2354.28    104.38 o 
  -7   9   3     1649.32     1443.94    123.38 o 
  -5   9   3    16746.41    15143.62    297.98 o 
  -3   9   3    37941.90    35558.74    485.68 o 
  -1   9   3      386.96      494.74     96.63 o 
   1   9   3    42483.85    42172.05    551.99 o 
   3   9   3    22039.95    20737.88    342.21 o 
   5   9   3     1215.11     1302.70    123.27 o 
   7   9   3     5470.34     5352.83    187.09 o 
   9   9   3    26956.66    24800.61    409.74 o 
  11   9   3     2630.80     2543.51    164.70 o 
  13   9   3    41077.97    39049.32    615.21 o 
  15   9   3    26854.54    28050.06    715.50 o 
  17   9   3     1068.71      970.28    153.75 o 
  19   9   3    10749.06    10573.12    304.20 o 
  21   9   3    15572.17    15354.52    373.12 o 
  23   9   3     1780.02     1953.65    180.74 o 
  25   9   3     2542.18     2027.46    222.82 o 
  27   9   3    17738.83    17432.91    493.81 o 
  29   9   3     2897.86     3005.74    261.40 o 
  31   9   3     9854.15    10381.51    409.16 o 
 -32  10   3    12052.81    12031.48    522.25 o 
 -30  10   3     4032.94     3623.64    242.42 o 
 -28  10   3     2285.33     2545.52    211.84 o 
 -26  10   3     7346.72     7119.40    304.08 o 
 -24  10   3     3302.42     3556.01    231.17 o 
 -22  10   3      114.31      136.30    143.15 o 
 -20  10   3    13791.78    13379.67    342.73 o 
 -18  10   3    16881.60    16008.13    378.33 o 
 -16  10   3      190.65      236.99    138.81 o 
 -14  10   3    21161.21    21906.81    418.03 o 
 -12  10   3    20575.49    21837.94    362.32 o 
 -10  10   3      786.13      761.76    126.06 o 
  -8  10   3    15103.90    15214.24    308.21 o 
  -6  10   3    14208.35    13623.62    294.50 o 
  -4  10   3      798.27      700.63    123.31 o 
  -2  10   3    26369.51    25960.62    407.97 o 
   0  10   3    38402.49    38130.11    527.66 o 
   2  10   3       11.74       17.24    105.96 o 
   4  10   3    27894.62    26351.83    437.86 o 
   6  10   3     6826.08     6876.89    219.44 o 
   8  10   3     2130.68     2359.65    155.97 o 
  10  10   3     4433.74     4020.28    199.03 o 
  12  10   3    33954.81    32709.79    556.97 o 
  14  10   3     1373.31     1583.82    163.53 o 
  16  10   3    19842.05    18396.72    404.01 o 
  18  10   3    18534.83    17990.84    408.34 o 
  20  10   3       85.88      -18.81    140.23 o 
  22  10   3     1437.84     1258.84    178.13 o 
  24  10   3    12638.52    12735.96    386.57 o 
  26  10   3     6284.54     5798.04    295.04 o 
  28  10   3     8194.46     8109.75    513.62 o 
 -27  11   3     3095.07     3069.24    241.14 o 
 -25  11   3       60.19       43.72    165.19 o 
 -23  11   3     8801.50     8840.53    327.92 o 
 -21  11   3    10606.34    10202.33    341.36 o 
 -19  11   3      221.23      247.04    149.90 o 
 -17  11   3    16387.50    17017.76    429.97 o 
 -15  11   3    14556.19    14868.33    349.24 o 
 -13  11   3      692.46      810.33    130.53 o 
 -11  11   3     5798.88     5698.92    262.81 o 
  -9  11   3    12600.93    11890.28    360.16 o 
  -7  11   3       11.14      121.28    112.73 o 
  -5  11   3     6279.77     5868.42    209.64 o 
  -3  11   3    11503.51    12068.28    291.39 o 
  -1  11   3     4709.62     4709.38    187.18 o 
   1  11   3    23835.08    23578.06    400.08 o 
   3  11   3    13805.64    13751.61    316.09 o 
   5  11   3      108.53      249.77    128.81 o 
   7  11   3     2487.20     2350.64    176.99 o 
   9  11   3     7088.57     6355.57    245.18 o 
  11  11   3     2763.75     2779.43    213.46 o 
  13  11   3     5807.09     5287.41    237.90 o 
  15  11   3    26137.98    25841.12    503.85 o 
  17  11   3      413.25      452.36    181.11 o 
  19  11   3     8272.13     8140.87    296.22 o 
  21  11   3     6464.85     6449.11    279.06 o 
  23  11   3     2481.87     2556.77    229.98 o 
  25  11   3     3585.75     3866.30    262.23 o 
 -22  12   3     1024.66     1109.14    192.25 o 
 -20  12   3    10463.99    11089.49    354.28 o 
 -18  12   3    12286.09    12517.99    440.02 o 
 -16  12   3        6.76       48.09    128.50 o 
 -14  12   3    15099.36    14648.27    424.30 o 
 -12  12   3     7842.54     7859.21    314.76 o 
 -10  12   3       39.60     -110.73    162.63 o 
  -8  12   3     4431.55     4527.30    258.22 o 
  -6  12   3    18464.97    17193.34    440.43 o 
  -4  12   3      249.99       54.19    149.32 o 
  -2  12   3    10466.18     9794.99    267.31 o 
   0  12   3    16086.47    15605.28    327.33 o 
   2  12   3      313.40      244.10    136.52 o 
   4  12   3    14886.76    15060.94    370.70 o 
   6  12   3     6602.22     5768.37    248.75 o 
   8  12   3      403.04      114.03    150.31 o 
  10  12   3     3041.80     3038.49    208.48 o 
  12  12   3    21709.40    22266.92    471.28 o 
  14  12   3      758.91      856.67    173.86 o 
  16  12   3    10268.15    11193.82    345.24 o 
  18  12   3     8748.71     9124.73    324.19 o 
 -13  13   3      643.61      391.64    195.67 o 
 -11  13   3     4670.13     4723.27    299.55 o 
  -9  13   3     6936.07     6439.75    307.24 o 
  -7  13   3        3.34     -257.41    171.61 o 
  -5  13   3     8799.63     8957.14    342.66 o 
  -3  13   3    14146.91    14864.93    543.86 o 
  -1  13   3       70.55      -21.31    162.82 o 
   1  13   3    14300.76    13935.80    325.44 o 
   3  13   3     8691.58     8437.22    334.54 o 
   5  13   3      627.39      597.20    164.89 o 
   7  13   3     5592.16     5367.99    260.34 o 
   9  13   3    10024.06    10084.22    397.45 o 
  11  13   3     1408.14     1591.76    196.00 o 
 -46   0   4    38835.76    38094.07   1120.63 o 
 -44   0   4    14780.50    14938.25    612.05 o 
 -42   0   4    17883.71    18629.28    674.23 o 
 -40   0   4    25245.95    24783.50    762.85 o 
 -38   0   4    32268.20    30823.41    732.18 o 
 -36   0   4      361.11      228.21    164.96 o 
 -34   0   4   125544.86   120330.54   1969.97 o 
 -32   0   4    66052.93    68675.49    990.93 o 
 -30   0   4      571.36      336.16     99.15 o 
 -28   0   4   108812.09   108959.54   1316.19 o 
 -26   0   4     9979.48    10332.29    236.73 o 
 -24   0   4     8125.10     8459.62    194.68 o 
 -22   0   4    63641.99    61778.61    729.05 o 
 -20   0   4   342797.59   346207.25   3527.33 o 
 -18   0   4    47541.61    46720.32    558.60 o 
 -16   0   4   162876.39   165678.81   1994.95 o 
 -14   0   4    97886.56   104566.33   1186.73 o 
 -12   0   4    67263.29    74629.28    805.98 o 
 -10   0   4   130238.32   117253.02   1217.14 o 
  -8   0   4   172763.52   171619.92   1745.37 o 
  -6   0   4    29664.62    33560.08    335.29 o 
  -4   0   4   784499.75   805333.00   7234.52 o 
  -2   0   4   183595.25   177763.72   1604.95 o 
   0   0   4     9879.99    10473.74    159.16 o 
   2   0   4   106714.98   109117.04   1112.00 o 
   4   0   4   410911.97   437968.62   4354.50 o 
   6   0   4    15144.14    16209.03    194.31 o 
   8   0   4    19410.21    19556.32    240.61 o 
  10   0   4   137307.12   132049.47   1357.95 o 
  12   0   4     4696.62     3567.89    102.74 o 
  14   0   4   109335.67   107174.90   1218.27 o 
  16   0   4    96839.45    91633.34   1005.45 o 
  18   0   4    19422.01    18764.94    582.70 o 
  20   0   4   116449.88   115405.60   1529.24 o 
  22   0   4    66305.01    65117.04    901.32 o 
  24   0   4     7177.62     6755.53    234.61 o 
  26   0   4    17159.89    18323.76    414.23 o 
  28   0   4   162034.12   156933.41   2009.12 o 
  30   0   4      482.39      697.40    135.97 o 
  32   0   4    61913.74    59909.76   1223.31 o 
  34   0   4    45300.14    44560.57    828.89 o 
  36   0   4     7828.29     7418.55    342.89 o 
  38   0   4    12298.07    12177.04    440.13 o 
  40   0   4    46869.67    44716.50    955.12 o 
  42   0   4    14403.72    15343.98    662.65 o 
 -45   1   4     7288.56     6808.83    319.72 o 
 -43   1   4    28685.32    28052.40    601.71 o 
 -41   1   4     8218.41     8608.77    301.90 o 
 -39   1   4     1829.47     1590.72    176.11 o 
 -37   1   4    60773.15    59730.74    868.02 o 
 -35   1   4    72706.33    74492.27    894.46 o 
 -33   1   4     4047.91     3677.53    156.03 o 
 -31   1   4    92361.22    89083.62    860.82 o 
 -29   1   4    43235.86    44265.94    486.64 o 
 -27   1   4     1047.27     1268.37     81.98 o 
 -25   1   4    69024.70    66953.62    622.08 o 
 -23   1   4    60519.77    55977.09    478.46 o 
 -21   1   4      616.14      891.09     57.39 o 
 -19   1   4    74587.12    76454.66    608.21 o 
 -17   1   4   245761.86   250708.78   1876.34 o 
 -15   1   4       61.60      144.47     44.29 o 
 -13   1   4   155628.59   152713.67   1488.58 o 
 -11   1   4    30092.81    30695.26    276.70 o 
  -9   1   4    11643.47    10592.93    121.66 o 
  -7   1   4    19479.52    19755.69    173.08 o 
  -5   1   4   255504.36   267392.62   2103.53 o 
  -3   1   4    30582.48    32738.18    285.27 o 
  -1   1   4   104841.09   113327.48    847.38 o 
   1   1   4    91690.89    95076.45    742.91 o 
   3   1   4     6400.18     6747.84     86.03 o 
   5   1   4    32767.01    36066.18    291.00 o 
   7   1   4   299684.44   311865.78   2278.20 o 
   9   1   4    20671.49    22054.68    224.64 o 
  11   1   4    91246.42    91881.81    690.20 o 
  13   1   4   168284.50   167266.91   1269.62 o 
  15   1   4    39257.61    39119.41    331.91 o 
  17   1   4   136306.95   132224.42    971.89 o 
  19   1   4    98919.64    96479.95    806.78 o 
  21   1   4     3802.42     3636.68    109.38 o 
  23   1   4    23504.60    22627.01    316.57 o 
  25   1   4   111579.57   107127.62   1049.59 o 
  27   1   4    20653.14    20020.59    287.46 o 
  29   1   4    47946.12    46104.54    543.51 o 
  31   1   4   110906.97   108617.88   1091.90 o 
  33   1   4     4241.81     4224.63    172.28 o 
  35   1   4    16432.53    16698.35    335.13 o 
  37   1   4    36531.79    34879.80    554.72 o 
  39   1   4    16849.39    16733.04    430.19 o 
  41   1   4    11913.69    11560.80    320.70 o 
  43   1   4    40089.01    39391.57    965.60 o 
 -46   2   4    37909.89    37264.23    739.59 o 
 -44   2   4    17630.90    19081.26    457.83 o 
 -42   2   4    21081.57    20473.86    464.22 o 
 -40   2   4    30912.09    30374.20    639.68 o 
 -38   2   4    17208.28    17125.38    396.02 o 
 -36   2   4     3456.56     2956.23    179.38 o 
 -34   2   4   111336.48   108876.50   1216.42 o 
 -32   2   4    47986.53    47378.76    551.30 o 
 -30   2   4     5990.34     5466.21    147.04 o 
 -28   2   4   111579.98   106247.28   1030.80 o 
 -26   2   4    30263.36    28003.27    392.10 o 
 -24   2   4     2544.72     2420.39     88.90 o 
 -22   2   4    96459.18    94262.84    770.18 o 
 -20   2   4   213684.61   209949.83   1597.06 o 
 -18   2   4    11121.71    11192.86    150.67 o 
 -16   2   4   208668.78   205926.53   1555.22 o 
 -14   2   4   187228.16   193631.61   1458.37 o 
 -12   2   4      357.37      152.06     35.42 o 
 -10   2   4   252196.67   250120.45   1790.79 o 
  -8   2   4    68901.91    68147.52    515.29 o 
  -6   2   4    15290.80    15218.69    151.13 o 
  -4   2   4   143251.64   143440.31   1105.03 o 
  -2   2   4   280183.34   286215.78   2352.95 o 
   0   2   4    16453.59    16201.88    184.79 o 
   2   2   4   171111.78   178952.08   1565.57 o 
   4   2   4   249240.42   254483.22   2596.34 o 
   6   2   4     6716.56     7167.01    108.45 o 
   8   2   4    64969.80    64255.21    625.62 o 
  10   2   4   170732.89   169520.95   1492.47 o 
  12   2   4    31251.91    32653.32    355.38 o 
  14   2   4   225998.42   228944.23   1780.10 o 
  16   2   4    75023.95    74875.66    619.85 o 
  18   2   4      272.62      363.15     53.67 o 
  20   2   4    81985.36    78787.33    639.76 o 
  22   2   4    85572.89    84432.88    742.35 o 
  24   2   4     5569.09     5828.59    162.25 o 
  26   2   4    20059.09    19638.86    284.63 o 
  28   2   4   129237.05   126484.12   1180.96 o 
  30   2   4     4871.55     4395.29    158.80 o 
  32   2   4    41533.33    41463.07    520.96 o 
  34   2   4    51962.80    50075.49    630.09 o 
  36   2   4     7947.22     7783.92    262.00 o 
  38   2   4    18250.44    18652.77    388.10 o 
  40   2   4    34843.43    32933.34    587.39 o 
  42   2   4    10752.04    10265.21    326.18 o 
 -45   3   4     7327.74     7471.95    310.57 o 
 -43   3   4    38732.82    37582.07    667.95 o 
 -41   3   4    10240.65    10335.31    329.12 o 
 -39   3   4     5221.84     4496.49    221.03 o 
 -37   3   4    44480.82    43022.76    610.97 o 
 -35   3   4    48497.77    47771.15    647.16 o 
 -33   3   4     1282.30     1360.94    129.34 o 
 -31   3   4   140240.27   137915.64   1326.32 o 
 -29   3   4    39472.17    40276.57    463.44 o 
 -27   3   4    12267.99    11066.99    212.80 o 
 -25   3   4    59621.27    59168.16    575.10 o 
 -23   3   4    81329.69    80094.84    704.57 o 
 -21   3   4     3855.95     4010.63     96.01 o 
 -19   3   4   130690.55   132774.64   1009.57 o 
 -17   3   4   125305.02   126128.90    955.56 o 
 -15   3   4     2453.75     2252.24     66.91 o 
 -13   3   4   132251.94   131090.19    896.54 o 
 -11   3   4   130677.16   131365.03    869.11 o 
  -9   3   4     9259.63     9304.79    116.68 o 
  -7   3   4   174108.80   175225.52   1398.67 o 
  -5   3   4   135780.12   131072.48   1329.50 o 
  -3   3   4    24293.28    24013.49    239.68 o 
  -1   3   4   205813.45   205657.41   1792.49 o 
   1   3   4   335012.22   335530.78   2888.28 o 
   3   3   4    18054.39    17757.06    232.14 o 
   5   3   4   158021.53   158123.22   1544.42 o 
   7   3   4    66810.17    61790.23    697.73 o 
   9   3   4    45823.52    47142.64    431.45 o 
  11   3   4    62324.88    61774.30    554.78 o 
  13   3   4   245737.42   250088.42   2027.99 o 
  15   3   4     6287.71     5612.44    120.77 o 
  17   3   4    99870.28   100138.83    882.21 o 
  19   3   4    80359.30    77302.00    764.59 o 
  21   3   4    10056.58    10123.91    152.92 o 
  23   3   4    29471.40    29856.18    339.90 o 
  25   3   4   153658.59   152176.81   1268.52 o 
  27   3   4     5331.81     4632.12    175.66 o 
  29   3   4    43073.83    42600.98    496.84 o 
  31   3   4    73420.75    70743.42    767.96 o 
  33   3   4     7454.91     7063.93    196.13 o 
  35   3   4    29867.13    30387.86    450.18 o 
  37   3   4    32252.03    31848.98    554.41 o 
  39   3   4    10234.39    10393.27    329.91 o 
  41   3   4    11682.24    11862.02    351.74 o 
 -44   4   4    13427.10    13847.70    428.57 o 
 -42   4   4     7495.34     7690.67    301.15 o 
 -40   4   4    32867.70    32584.60    599.31 o 
 -38   4   4    23547.94    22859.28    424.91 o 
 -36   4   4     3199.18     3129.98    177.97 o 
 -34   4   4    78059.73    77282.16    876.76 o 
 -32   4   4    51676.32    51176.01    624.06 o 
 -30   4   4     5509.17     5566.16    164.18 o 
 -28   4   4    81528.73    81723.25    804.75 o 
 -26   4   4    30123.85    29050.35    360.61 o 
 -24   4   4      906.52      799.66     86.85 o 
 -22   4   4    55254.95    53150.98    502.02 o 
 -20   4   4   105607.82   105172.98    885.99 o 
 -18   4   4     7850.65     8031.94    128.52 o 
 -16   4   4   167220.81   164158.11   1093.94 o 
 -14   4   4    59570.30    56159.80    468.03 o 
 -12   4   4     3893.92     3533.60     66.40 o 
 -10   4   4   154561.42   161287.77   1118.19 o 
  -8   4   4    79347.75    81528.77    601.64 o 
  -6   4   4      831.36     1206.62     47.23 o 
  -4   4   4   115854.99   113661.29    874.33 o 
  -2   4   4   206669.17   220428.92   1708.70 o 
   0   4   4    15522.78    13123.46    137.03 o 
   2   4   4   161877.62   167515.44   1483.98 o 
   4   4   4    81351.38    81359.30    891.27 o 
   6   4   4      929.57     1238.50     84.82 o 
   8   4   4   149147.56   144121.33   1298.83 o 
  10   4   4   139348.33   139265.48   1119.29 o 
  12   4   4    16735.16    17216.24    203.17 o 
  14   4   4   176334.16   171128.72   1425.55 o 
  16   4   4   131569.88   127418.47   1094.81 o 
  18   4   4     2818.64     3175.09    106.64 o 
  20   4   4    26772.05    26625.86    349.85 o 
  22   4   4    88076.42    87248.58    891.19 o 
  24   4   4     6578.06     6995.83    185.41 o 
  26   4   4    66050.36    62902.91    739.28 o 
  28   4   4    96197.66    97095.13   1000.54 o 
  30   4   4     9420.02     9092.14    273.99 o 
  32   4   4    35714.77    35422.06    570.65 o 
  34   4   4    48927.45    47575.95    708.84 o 
  36   4   4     9095.98     9101.45    292.58 o 
  38   4   4    10711.17    10541.79    483.00 o 
  40   4   4    34594.45    34775.77    699.20 o 
 -43   5   4    29775.13    31202.26    680.31 o 
 -41   5   4     9254.23     9609.17    369.09 o 
 -39   5   4     7056.73     6823.77    290.25 o 
 -37   5   4    36659.89    35792.89    639.10 o 
 -35   5   4    24329.29    23261.88    521.87 o 
 -33   5   4     1948.70     2002.36    150.14 o 
 -31   5   4    85148.60    84192.13    934.25 o 
 -29   5   4    21752.16    21352.90    324.70 o 
 -27   5   4    12010.29    11471.90    225.89 o 
 -25   5   4    42882.46    43530.06    505.46 o 
 -23   5   4    73046.76    71521.04    743.87 o 
 -21   5   4       86.55      195.34     58.32 o 
 -19   5   4   185987.98   181133.78   1594.08 o 
 -17   5   4    92878.98    89074.09   1074.93 o 
 -15   5   4     2032.15     2197.14     71.62 o 
 -13   5   4    92776.56    88157.51    767.35 o 
 -11   5   4   162959.66   167216.66   1243.84 o 
  -9   5   4     2254.46     2545.60     68.49 o 
  -7   5   4   138016.97   136977.20   1154.55 o 
  -5   5   4   104187.81   101897.02    982.84 o 
  -3   5   4    29362.61    29832.94    279.44 o 
  -1   5   4   139983.53   137220.73   1094.88 o 
   1   5   4   216354.20   211696.42   1594.50 o 
   3   5   4      534.71      608.10     45.26 o 
   5   5   4    36184.21    35266.89    438.09 o 
   7   5   4   121834.72   122981.98   1083.61 o 
   9   5   4    16688.39    15789.18    193.76 o 
  11   5   4    63686.87    60896.74    579.65 o 
  13   5   4   191558.58   184484.58   1531.64 o 
  15   5   4     3067.20     2940.72     96.81 o 
  17   5   4    96350.38    96475.54    865.16 o 
  19   5   4    22559.24    22202.98    302.07 o 
  21   5   4    24347.88    24486.91    330.67 o 
  23   5   4    33946.83    32943.63    444.92 o 
  25   5   4    99024.77    99532.20   1194.20 o 
  27   5   4     2936.05     2890.48    172.07 o 
  29   5   4    18671.00    19832.58    407.12 o 
  31   5   4    71021.86    69765.99    925.40 o 
  33   5   4     8918.79     9069.44    286.75 o 
  35   5   4    10260.98    10228.10    312.38 o 
  37   5   4    37237.01    37071.61    626.69 o 
  39   5   4     7705.48     7188.62    306.07 o 
 -42   6   4     4621.18     4919.68    255.79 o 
 -40   6   4    25525.93    24446.65    635.60 o 
 -38   6   4     8598.09     8324.97    335.74 o 
 -36   6   4     2704.35     2917.18    212.04 o 
 -34   6   4    51640.41    50641.68    839.35 o 
 -32   6   4    36106.90    35643.94    520.32 o 
 -30   6   4    17436.08    18015.43    302.57 o 
 -28   6   4    74292.48    71958.23    921.26 o 
 -26   6   4    38891.44    38850.33    475.42 o 
 -24   6   4     4796.20     5081.33    188.92 o 
 -22   6   4    62285.67    62242.19    636.43 o 
 -20   6   4    48571.42    47413.25    533.41 o 
 -18   6   4     2408.68     2422.31    114.36 o 
 -16   6   4   130060.03   124647.50   1450.03 o 
 -14   6   4    53120.14    52895.59    543.33 o 
 -12   6   4     5254.53     5240.88    122.61 o 
 -10   6   4    89232.16    88216.70    973.82 o 
  -8   6   4    95656.85    93987.09    926.57 o 
  -6   6   4     3504.91     3730.67    126.81 o 
  -4   6   4   114659.52   109159.34    929.32 o 
  -2   6   4   112055.94   111410.47    981.92 o 
   0   6   4     2244.39     2086.04     97.07 o 
   2   6   4   101428.88    99979.86    773.05 o 
   4   6   4   103117.34    98661.04    791.73 o 
   6   6   4       65.16      148.65     45.78 o 
   8   6   4   104558.38   102537.70    886.20 o 
  10   6   4    95730.52    95635.76    831.92 o 
  12   6   4    25316.62    25721.98    287.69 o 
  14   6   4    56282.20    56145.91    536.47 o 
  16   6   4   147996.66   144556.77   1287.25 o 
  18   6   4      468.91      507.95    118.99 o 
  20   6   4    25412.37    24936.57    389.55 o 
  22   6   4    50431.87    51015.34    655.57 o 
  24   6   4    12111.61    11984.60    290.36 o 
  26   6   4    36043.21    35375.52    583.12 o 
  28   6   4    75786.39    75577.23    983.91 o 
  30   6   4     6538.99     6657.69    249.34 o 
  32   6   4    19967.81    19524.63    483.49 o 
  34   6   4    22374.36    21789.87    450.51 o 
  36   6   4     4904.63     5490.96    254.65 o 
  38   6   4     4709.83     4525.99    249.85 o 
 -39   7   4     1385.81      914.78    181.74 o 
 -37   7   4    21768.84    20955.37    480.23 o 
 -35   7   4     7549.01     7265.36    314.01 o 
 -33   7   4      842.03      738.55    128.75 o 
 -31   7   4    42599.04    42464.35    563.16 o 
 -29   7   4    22869.23    22480.00    368.04 o 
 -27   7   4     5503.67     5610.27    184.89 o 
 -25   7   4    23559.24    23394.35    344.98 o 
 -23   7   4    31323.69    30685.10    404.38 o 
 -21   7   4      344.06      421.29     98.01 o 
 -19   7   4    35177.14    32411.35    424.70 o 
 -17   7   4    40332.52    37765.32    468.26 o 
 -15   7   4     2959.20     3068.27    127.21 o 
 -13   7   4    67880.62    64476.35    732.19 o 
 -11   7   4    54657.38    51510.42    605.65 o 
  -9   7   4        5.90       66.39     44.02 o 
  -7   7   4    54139.33    50983.35    738.21 o 
  -5   7   4    39768.07    38179.42    535.18 o 
  -3   7   4     3330.68     3168.70    147.03 o 
  -1   7   4    71926.62    70280.59    837.72 o 
   1   7   4    83828.02    83005.95    845.88 o 
   3   7   4     5295.43     5285.85    129.78 o 
   5   7   4    63780.77    61320.28    591.70 o 
   7   7   4    52762.89    49110.66    473.92 o 
   9   7   4     4876.55     4859.41    113.60 o 
  11   7   4    38934.88    38416.61    411.08 o 
  13   7   4    89241.84    89291.76    876.21 o 
  15   7   4     1163.68     1139.86    103.86 o 
  17   7   4    34823.61    34603.92    479.10 o 
  19   7   4    33920.18    34684.83    488.99 o 
  21   7   4     3318.71     3411.09    160.89 o 
  23   7   4    23888.91    22832.65    412.07 o 
  25   7   4    45896.03    46987.41    725.21 o 
  27   7   4     9493.82    10296.68    311.11 o 
  29   7   4    15051.76    15441.35    390.54 o 
  31   7   4    50597.79    51746.61    818.71 o 
  33   7   4     2478.17     2373.39    227.98 o 
  35   7   4    11083.39    10761.35    417.45 o 
 -38   8   4    10590.62    10102.68    310.61 o 
 -36   8   4      844.67      869.94    165.29 o 
 -34   8   4    20582.09    20731.66    435.98 o 
 -32   8   4     9330.40     8482.08    247.36 o 
 -30   8   4     3653.95     3741.60    170.28 o 
 -28   8   4    36666.80    35279.98    491.79 o 
 -26   8   4    13494.70    13619.79    293.96 o 
 -24   8   4     1282.70     1306.83    116.62 o 
 -22   8   4    33240.64    31932.88    438.36 o 
 -20   8   4    25053.17    24415.01    363.48 o 
 -18   8   4     5040.82     5227.92    161.73 o 
 -16   8   4    56851.88    52398.05    608.95 o 
 -14   8   4    29906.02    27609.38    393.44 o 
 -12   8   4     4412.35     4472.14    168.43 o 
 -10   8   4    65876.14    63449.57    677.97 o 
  -8   8   4    30855.95    29234.25    433.49 o 
  -6   8   4      345.27      510.61     93.57 o 
  -4   8   4    31650.27    30530.15    690.11 o 
  -2   8   4    61114.80    58796.29    695.80 o 
   0   8   4     1733.81     1848.32    110.24 o 
   2   8   4    45935.54    44465.23    493.44 o 
   4   8   4    44346.89    44666.75    494.96 o 
   6   8   4      213.96      264.78     75.20 o 
   8   8   4    41859.61    41332.52    528.10 o 
  10   8   4    38356.45    37049.21    490.72 o 
  12   8   4     3183.24     3061.85    136.16 o 
  14   8   4    53545.30    52135.94    860.29 o 
  16   8   4    48989.68    47661.72    757.18 o 
  18   8   4     1791.56     2245.10    270.63 o 
  20   8   4    26803.87    26743.87    494.27 o 
  22   8   4    35722.38    37737.53    619.56 o 
  24   8   4     1557.93     1877.04    182.83 o 
  26   8   4    32045.23    31462.10    615.04 o 
  28   8   4    32823.94    33235.90    653.02 o 
  30   8   4     3394.70     3686.36    247.28 o 
  32   8   4    15732.03    16811.51    549.90 o 
  34   8   4    28390.36    28601.80    632.77 o 
 -35   9   4     8198.92     7578.71    337.18 o 
 -33   9   4     2814.14     3169.98    220.03 o 
 -31   9   4    16662.99    15782.13    380.97 o 
 -29   9   4    12148.09    11764.10    302.46 o 
 -27   9   4     2182.90     1932.39    144.39 o 
 -25   9   4    20803.13    21718.02    373.05 o 
 -23   9   4    12159.16    11864.14    304.12 o 
 -21   9   4       64.43       -4.50    100.02 o 
 -19   9   4    32153.08    30427.90    443.41 o 
 -17   9   4    14863.82    14258.70    275.75 o 
 -15   9   4     1830.14     1582.40    120.90 o 
 -13   9   4    34448.43    33826.52    487.83 o 
 -11   9   4    29515.98    27645.93    359.50 o 
  -9   9   4      791.51      831.52    114.80 o 
  -7   9   4    25408.95    24636.58    401.72 o 
  -5   9   4    46990.44    46012.95    621.64 o 
  -3   9   4      428.73      493.73     96.77 o 
  -1   9   4    56365.69    53832.16    626.44 o 
   1   9   4    21079.71    20315.74    317.35 o 
   3   9   4       48.71      113.98     96.71 o 
   5   9   4    38819.56    37328.87    543.20 o 
   7   9   4    36606.02    35074.21    520.38 o 
   9   9   4       56.13      211.34    106.03 o 
  11   9   4    30767.99    30130.69    511.09 o 
  13   9   4    43399.08    42182.11    653.87 o 
  15   9   4     2396.22     2193.67    165.55 o 
  17   9   4    16836.83    17913.20    388.67 o 
  19   9   4    36983.65    36777.11    616.02 o 
  21   9   4     1306.88     1536.95    168.79 o 
  23   9   4    11966.72    11694.85    381.90 o 
  25   9   4    29156.91    29582.19    655.44 o 
  27   9   4     4264.51     4617.43    291.74 o 
  29   9   4    12463.74    12740.83    446.09 o 
  31   9   4    20995.34    20103.15    557.96 o 
 -32  10   4    11477.29    10571.59    358.51 o 
 -30  10   4     3600.53     3758.43    246.36 o 
 -28  10   4    21410.21    21427.21    476.80 o 
 -26  10   4    10307.89     9441.47    314.21 o 
 -24  10   4      377.18      395.21    162.90 o 
 -22  10   4    25419.85    26883.97    550.15 o 
 -20  10   4    28424.59    27645.35    511.71 o 
 -18  10   4     1124.80     1314.88    130.23 o 
 -16  10   4    27999.77    27788.72    439.92 o 
 -14  10   4    19310.65    19029.13    340.38 o 
 -12  10   4      177.28      345.47    123.63 o 
 -10  10   4    18865.54    19012.45    416.36 o 
  -8  10   4    30182.58    30674.36    479.92 o 
  -6  10   4      117.75       26.30    108.58 o 
  -4  10   4    34346.09    33696.35    512.94 o 
  -2  10   4    19782.29    19717.62    376.80 o 
   0  10   4     1960.45     2166.59    145.17 o 
   2  10   4    24950.30    23046.66    382.47 o 
   4  10   4    36519.43    35601.09    538.52 o 
   6  10   4      168.80       36.53    127.98 o 
   8  10   4    12616.48    12655.58    317.24 o 
  10  10   4    24798.07    23803.82    452.50 o 
  12  10   4     1464.03     1526.65    158.93 o 
  14  10   4    16165.00    16266.82    374.00 o 
  16  10   4    22595.11    22508.45    732.10 o 
  18  10   4     1621.88     1642.03    182.92 o 
  20  10   4     8728.44     9032.83    299.58 o 
  22  10   4    17285.47    17909.32    452.08 o 
  24  10   4     1662.96     1491.53    205.95 o 
  26  10   4     4457.46     4385.98    319.11 o 
  28  10   4    14742.92    14746.02    505.14 o 
 -27  11   4      570.05      265.06    169.28 o 
 -25  11   4    16613.19    16886.12    448.94 o 
 -23  11   4     8884.08     8667.97    326.43 o 
 -21  11   4       66.48       18.79    152.28 o 
 -19  11   4    17258.77    16692.64    413.13 o 
 -17  11   4    14280.67    13490.78    331.74 o 
 -15  11   4      103.27      175.30    160.45 o 
 -13  11   4    26958.87    27138.37    560.77 o 
 -11  11   4    14806.59    14379.23    335.36 o 
  -9  11   4       66.59     -114.10    119.31 o 
  -7  11   4    12661.99    13512.97    419.81 o 
  -5  11   4    26650.89    25799.40    446.67 o 
  -3  11   4      337.86      318.07    129.89 o 
  -1  11   4     9272.84     9947.45    282.85 o 
   1  11   4    22101.28    22185.29    397.43 o 
   3  11   4     1493.67     1519.97    158.33 o 
   5  11   4    18284.92    18657.43    377.63 o 
   7  11   4    17326.66    18468.68    401.56 o 
   9  11   4     1591.94     1330.67    167.73 o 
  11  11   4    10872.94    11181.11    320.37 o 
  13  11   4    15091.98    14923.86    373.82 o 
  15  11   4     1823.74     1494.66    181.51 o 
  17  11   4     9166.15     9640.14    502.36 o 
  19  11   4    19201.24    20309.39    457.54 o 
  21  11   4      109.72      187.42    175.54 o 
  23  11   4     5224.70     4814.93    286.15 o 
 -22  12   4     6533.37     6339.84    286.10 o 
 -20  12   4     6072.44     6397.53    274.19 o 
 -18  12   4      819.44      918.53    221.30 o 
 -16  12   4     9099.18     8976.34    446.47 o 
 -14  12   4     9194.33     8801.60    516.54 o 
 -12  12   4        4.61     -124.88    160.13 o 
 -10  12   4    20085.22    19681.98    481.47 o 
  -8  12   4     7636.74     7599.82    326.45 o 
  -6  12   4       16.01      -27.93    132.03 o 
  -4  12   4     9915.09    10967.35    288.79 o 
  -2  12   4    15077.82    15300.10    346.34 o 
   0  12   4      244.87       52.38    124.10 o 
   2  12   4    12758.05    12808.25    331.25 o 
   4  12   4    17736.26    18232.75    410.95 o 
   6  12   4       52.48      237.47    145.70 o 
   8  12   4     9212.30     9190.67    304.35 o 
  10  12   4    11697.39    12102.67    344.99 o 
  12  12   4      682.27      598.08    176.98 o 
  14  12   4     7603.73     7225.92    335.15 o 
  16  12   4     9864.48    10435.68    336.12 o 
  18  12   4     1569.43     1856.25    204.12 o 
 -13  13   4     5646.12     5473.46    326.56 o 
 -11  13   4     7013.24     7067.83    347.51 o 
  -9  13   4      220.95      112.40    184.13 o 
  -7  13   4     8249.11     8533.50    342.59 o 
  -5  13   4     5116.85     5217.30    281.14 o 
  -3  13   4       91.58       18.38    170.78 o 
  -1  13   4     4945.52     5119.91    222.74 o 
   1  13   4     8859.82     9539.09    289.75 o 
   3  13   4      945.47      878.47    192.26 o 
   5  13   4     6079.87     5721.41    259.28 o 
   7  13   4     9716.47    10105.06    327.41 o 
   9  13   4      207.61      250.27    165.72 o 
 -47   1   5      112.90     -257.60    187.41 o 
 -45   1   5     2419.52     2492.82    240.57 o 
 -43   1   5      328.22       41.14    170.95 o 
 -41   1   5       62.66      -19.91    161.02 o 
 -39   1   5      133.89      -61.67    134.54 o 
 -37   1   5     1222.50     1156.14    159.89 o 
 -35   1   5       76.56       -2.44    101.23 o 
 -33   1   5      243.52      164.43     92.87 o 
 -31   1   5      640.10      548.70     86.04 o 
 -29   1   5      253.43      394.59     75.54 o 
 -27   1   5     2980.76     3074.27     98.40 o 
 -25   1   5     1282.81     1250.85     69.92 o 
 -23   1   5       97.87      173.38     51.08 o 
 -21   1   5       31.83      -66.36     44.24 o 
 -19   1   5      500.02      541.68     50.86 o 
 -17   1   5     1152.69     1334.73     59.68 o 
 -15   1   5       96.19       60.07     38.89 o 
 -13   1   5      162.96      189.02     37.72 o 
 -11   1   5    10804.72    11969.91    145.66 o 
  -9   1   5     2530.66     3273.32     64.22 o 
  -7   1   5     8496.49     9496.87    105.77 o 
  -5   1   5    36899.48    37522.80    306.15 o 
  -3   1   5    40605.49    41833.88    344.39 o 
  -1   1   5     9756.25     9415.07    101.66 o 
   1   1   5    30343.24    33090.16    254.29 o 
   3   1   5     6303.31     6972.24     80.93 o 
   5   1   5    21666.81    22443.70    196.79 o 
   7   1   5       57.83      -37.19     24.79 o 
   9   1   5     6956.49     7484.30     88.85 o 
  11   1   5      246.34      421.83     35.85 o 
  13   1   5        3.63      -46.61     31.07 o 
  15   1   5      610.37      652.61     51.66 o 
  17   1   5      613.72      724.51     55.78 o 
  19   1   5       10.22       24.22     50.49 o 
  21   1   5       68.86       -2.17     42.12 o 
  23   1   5      171.39       84.95     59.05 o 
  25   1   5     1686.82     1585.84    103.92 o 
  27   1   5       83.63      -70.68     77.38 o 
  29   1   5     1053.12     1119.25    109.18 o 
  31   1   5        5.27      -45.14     94.43 o 
  33   1   5     2787.76     2678.45    152.04 o 
  35   1   5      573.81      521.63    123.79 o 
  37   1   5       14.71       68.49    118.77 o 
  39   1   5      220.70      230.47    138.32 o 
  41   1   5      428.29      206.52    147.90 o 
 -46   2   5     1647.17     1337.34    225.32 o 
 -44   2   5      699.72      325.42    182.73 o 
 -42   2   5       39.72      -87.57    146.43 o 
 -40   2   5       20.69     -207.38    138.25 o 
 -38   2   5      533.72      340.49    137.47 o 
 -36   2   5      134.23       26.11    122.34 o 
 -34   2   5     1309.16     1383.61    119.50 o 
 -32   2   5     2220.82     2446.70    146.23 o 
 -30   2   5    15660.61    15432.20    241.58 o 
 -28   2   5     6769.48     6841.06    155.86 o 
 -26   2   5      247.86       86.87     53.02 o 
 -24   2   5      168.05      173.31     48.69 o 
 -22   2   5     5016.08     5005.75    136.16 o 
 -20   2   5     1353.14     1290.29     69.86 o 
 -18   2   5     4371.82     4221.31     97.02 o 
 -16   2   5      308.48      220.36     46.55 o 
 -14   2   5    12886.97    12802.92    150.27 o 
 -12   2   5     2960.09     2648.25     57.40 o 
 -10   2   5    38483.42    39509.76    332.99 o 
  -8   2   5    12156.38    11127.38    130.02 o 
  -6   2   5    11772.99    11370.49    132.52 o 
  -4   2   5     2399.54     2048.75     64.43 o 
  -2   2   5    24087.46    25503.32    278.41 o 
   0   2   5     4755.77     5163.54     77.42 o 
   2   2   5     3502.61     4248.05     93.41 o 
   4   2   5     8159.34     7766.15    108.94 o 
   6   2   5      244.11      165.12     34.65 o 
   8   2   5     9310.95     9071.94    132.81 o 
  10   2   5     1701.67     1351.45     60.59 o 
  12   2   5      363.21      143.63     43.13 o 
  14   2   5    16275.51    17302.13    213.04 o 
  16   2   5       93.45      149.86     47.80 o 
  18   2   5     2784.17     3161.43     89.15 o 
  20   2   5     1438.15     1409.33     79.96 o 
  22   2   5       79.86      100.61     63.81 o 
  24   2   5     2522.74     2687.33    112.35 o 
  26   2   5      138.09      231.59     81.35 o 
  28   2   5      953.77      795.68     99.13 o 
  30   2   5      276.66      200.59     95.94 o 
  32   2   5     2252.02     2174.03    133.22 o 
  34   2   5      390.72      300.93    111.23 o 
  36   2   5      124.49      227.43    123.38 o 
  38   2   5      183.50      228.17    135.79 o 
  40   2   5        7.98      -78.12    145.24 o 
  42   2   5      784.71      545.56    168.74 o 
 -45   3   5     3675.30     3897.51    260.89 o 
 -43   3   5      114.72     -137.55    154.61 o 
 -41   3   5     1645.33     1515.84    180.00 o 
 -39   3   5       58.58       30.31    134.14 o 
 -37   3   5     3618.47     3910.46    190.86 o 
 -35   3   5      527.64      374.24    107.83 o 
 -33   3   5     9846.36    10254.72    227.27 o 
 -31   3   5      763.74      715.43     99.60 o 
 -29   3   5      734.97      955.17    101.50 o 
 -27   3   5     1538.65     1864.32    110.10 o 
 -25   3   5     5134.69     5583.06    161.80 o 
 -23   3   5     1685.89     1503.72     81.24 o 
 -21   3   5    17209.59    17287.95    219.07 o 
 -19   3   5    14567.15    15229.62    193.91 o 
 -17   3   5     4758.83     4569.93     96.76 o 
 -15   3   5     7683.67     8017.94    110.66 o 
 -13   3   5     9312.85    10024.30    118.30 o 
 -11   3   5      718.02      775.47     41.98 o 
  -9   3   5     3307.97     3871.03     71.93 o 
  -7   3   5    21144.35    20808.46    221.98 o 
  -5   3   5     5316.65     4096.95     77.44 o 
  -3   3   5    16432.91    17090.79    202.10 o 
  -1   3   5     6507.86     6981.25    127.27 o 
   1   3   5     4607.52     5168.26    101.92 o 
   3   3   5    11725.28    11249.90    174.63 o 
   5   3   5      649.84      694.87     54.05 o 
   7   3   5        2.23       16.57     42.47 o 
   9   3   5    16256.60    15786.88    198.56 o 
  11   3   5      432.55      417.12     57.44 o 
  13   3   5      131.30      243.58     54.09 o 
  15   3   5    10907.84     9503.64    159.57 o 
  17   3   5     3626.23     3973.01    114.96 o 
  19   3   5        0.24       -9.18     60.96 o 
  21   3   5      867.77      840.05     85.61 o 
  23   3   5     7887.80     7684.29    140.29 o 
  25   3   5      120.22       46.46     61.47 o 
  27   3   5     1267.60     1333.63     98.89 o 
  29   3   5     6497.86     6210.62    167.49 o 
  31   3   5     1457.80     1267.34    111.61 o 
  33   3   5     1137.68     1124.88    118.30 o 
  35   3   5     1390.89     1470.52    133.91 o 
  37   3   5     1101.61     1007.81    149.97 o 
  39   3   5       73.32      -67.22    133.21 o 
  41   3   5      565.72      424.33    146.23 o 
 -44   4   5     1128.13     1114.74    211.28 o 
 -42   4   5      171.70       89.48    161.21 o 
 -40   4   5      597.38      494.76    159.02 o 
 -38   4   5     1029.35      858.81    156.70 o 
 -36   4   5     2565.56     2394.33    180.48 o 
 -34   4   5     4359.74     4490.02    176.08 o 
 -32   4   5      176.66       92.06     95.20 o 
 -30   4   5    10629.28    10509.28    225.64 o 
 -28   4   5       38.12       -2.26     79.09 o 
 -26   4   5      755.40      760.77     87.85 o 
 -24   4   5     2986.51     3153.04    115.42 o 
 -22   4   5    10934.46    10559.92    178.04 o 
 -20   4   5     2613.13     2529.76    102.46 o 
 -18   4   5    10607.80    11675.05    134.80 o 
 -16   4   5      276.43      194.48     39.94 o 
 -14   4   5     3638.96     3523.66     85.19 o 
 -12   4   5     1400.98     1528.06     52.79 o 
 -10   4   5      104.72      167.87     35.78 o 
  -8   4   5      431.44      443.27     38.74 o 
  -6   4   5    11653.84    12162.12    208.83 o 
  -4   4   5    21291.71    22346.70    239.40 o 
  -2   4   5    25349.25    27148.84    248.27 o 
   0   4   5    20836.74    21913.44    244.63 o 
   2   4   5     4823.43     4961.90    107.70 o 
   4   4   5     1289.28     1220.97     65.68 o 
   6   4   5     1018.85     1304.49     75.21 o 
   8   4   5    43859.63    43203.72    633.62 o 
  10   4   5     1020.34     1085.44     64.23 o 
  12   4   5    20018.12    18852.62    227.70 o 
  14   4   5     4189.30     4452.92    144.77 o 
  16   4   5     3314.31     4064.40    140.90 o 
  18   4   5     1359.82     1337.84     86.97 o 
  20   4   5     3256.90     3188.87    120.28 o 
  22   4   5     2405.61     2321.51    123.21 o 
  24   4   5     2708.44     2639.66    132.91 o 
  26   4   5      800.56      705.96    109.51 o 
  28   4   5       28.43      -14.62     98.82 o 
  30   4   5     1199.70     1175.78    143.20 o 
  32   4   5     7653.55     7392.12    256.18 o 
  34   4   5      128.81       53.53    141.40 o 
  36   4   5      326.55      222.65    149.37 o 
  38   4   5      682.20      340.77    202.60 o 
  40   4   5      131.60      164.04    192.42 o 
 -43   5   5       52.14       26.61    210.18 o 
 -41   5   5     2920.92     3109.22    255.50 o 
 -39   5   5     1124.51     1018.74    184.49 o 
 -37   5   5     1816.28     2052.69    195.74 o 
 -35   5   5     1286.56     1124.39    168.06 o 
 -33   5   5    12600.35    13267.96    312.76 o 
 -31   5   5     1759.82     1824.38    147.07 o 
 -29   5   5     4562.60     4456.31    161.16 o 
 -27   5   5     6564.67     6519.76    173.94 o 
 -25   5   5       72.73      -65.86     76.22 o 
 -23   5   5      511.03      498.79     81.84 o 
 -21   5   5     8749.09     9403.62    178.30 o 
 -19   5   5    19798.63    20867.67    336.31 o 
 -17   5   5     3709.45     3665.18     94.04 o 
 -15   5   5     7240.63     7880.67    118.47 o 
 -13   5   5     4499.45     5019.31     89.34 o 
 -11   5   5     3959.67     4195.69     77.85 o 
  -9   5   5    25340.04    25944.44    241.74 o 
  -7   5   5     6409.60     6975.48    106.70 o 
  -5   5   5     3004.92     4120.68    107.13 o 
  -3   5   5    24243.90    22231.19    238.55 o 
  -1   5   5    16399.71    16909.62    199.19 o 
   1   5   5     8255.72     7637.89    117.10 o 
   3   5   5     1746.43     1347.82     69.88 o 
   5   5   5    10705.93    10594.46    192.08 o 
   7   5   5       22.63      -17.01     51.68 o 
   9   5   5     3532.45     3493.46     79.72 o 
  11   5   5    14910.14    14670.65    195.39 o 
  13   5   5     8664.28     8283.31    143.49 o 
  15   5   5    20625.14    20660.57    259.73 o 
  17   5   5     1590.33     1833.60     92.49 o 
  19   5   5       11.50       62.24     74.47 o 
  21   5   5      175.71      140.42     85.88 o 
  23   5   5     3027.51     3519.12    145.01 o 
  25   5   5      127.27       75.39    107.71 o 
  27   5   5     2030.01     1995.49    159.83 o 
  29   5   5     7935.86     7497.40    267.66 o 
  31   5   5       27.12      -51.46    132.03 o 
  33   5   5     2179.02     2027.22    182.04 o 
  35   5   5     2135.12     2866.51    208.82 o 
  37   5   5      366.33      523.05    169.59 o 
  39   5   5     1018.77      900.66    184.28 o 
 -42   6   5     2139.85     2240.39    212.50 o 
 -40   6   5      409.59      615.45    170.58 o 
 -38   6   5     1560.30     1547.36    196.52 o 
 -36   6   5     6122.37     6119.91    276.05 o 
 -34   6   5     3338.64     3320.63    208.48 o 
 -32   6   5     2670.78     2653.60    233.79 o 
 -30   6   5    16929.46    17668.68    334.09 o 
 -28   6   5       83.04       78.23     98.18 o 
 -26   6   5     2832.63     2990.88    127.85 o 
 -24   6   5     9082.31     9407.83    193.59 o 
 -22   6   5     7784.55     7746.90    217.92 o 
 -20   6   5      159.48       43.25     70.89 o 
 -18   6   5    15514.76    15048.46    262.27 o 
 -16   6   5    19728.83    19585.99    317.06 o 
 -14   6   5     6966.22     7425.13    245.13 o 
 -12   6   5     9274.39     9274.80    163.95 o 
 -10   6   5     2407.73     2666.04     82.08 o 
  -8   6   5      460.37      217.85     45.85 o 
  -6   6   5     9704.40    10689.39    176.81 o 
  -4   6   5    14838.04    13360.20    167.67 o 
  -2   6   5       13.72       78.73     45.43 o 
   0   6   5    20705.52    21431.34    229.73 o 
   2   6   5     7301.16     8581.07    128.18 o 
   4   6   5     5145.43     6002.38    106.27 o 
   6   6   5     2385.65     3024.06     88.49 o 
   8   6   5     7207.23     7277.20    129.48 o 
  10   6   5     1557.87     2026.79     77.60 o 
  12   6   5    18505.95    17613.94    284.49 o 
  14   6   5    21881.01    22695.16    283.56 o 
  16   6   5      284.56      216.96     70.53 o 
  18   6   5    30218.92    30605.38    397.23 o 
  20   6   5     2831.75     2778.23    140.02 o 
  22   6   5     2007.01     1793.05    141.97 o 
  24   6   5     1838.22     1639.20    146.58 o 
  26   6   5    25154.79    25000.93    452.20 o 
  28   6   5        6.68      196.03    134.78 o 
  30   6   5     6728.80     7525.09    295.04 o 
  32   6   5     7764.25     7952.62    298.58 o 
  34   6   5       87.40     -163.54    146.64 o 
  36   6   5      550.64      560.08    168.10 o 
 -39   7   5     3034.73     2674.97    210.62 o 
 -37   7   5      450.70      448.18    161.63 o 
 -35   7   5     3140.39     2653.63    186.70 o 
 -33   7   5    10756.00    10867.43    265.79 o 
 -31   7   5     2126.98     2424.16    154.75 o 
 -29   7   5     8610.08     8762.98    229.59 o 
 -27   7   5    14382.73    13653.32    274.07 o 
 -25   7   5      120.71      130.07     98.03 o 
 -23   7   5     3857.92     3811.57    144.39 o 
 -21   7   5    18619.10    19157.10    295.16 o 
 -19   7   5    12666.09    12471.09    238.80 o 
 -17   7   5    19261.18    18049.59    286.69 o 
 -15   7   5    36103.64    34534.12    679.00 o 
 -13   7   5     1271.05     1246.36     94.76 o 
 -11   7   5     8509.36     7720.81    161.39 o 
  -9   7   5    23718.89    22501.76    382.59 o 
  -7   7   5    21342.48    20967.95    449.08 o 
  -5   7   5      138.68       69.28     54.25 o 
  -3   7   5    50778.62    49909.28    526.23 o 
  -1   7   5    19807.23    19484.67    299.31 o 
   1   7   5       21.23       16.83     53.97 o 
   3   7   5    45121.11    43951.77    453.09 o 
   5   7   5    14499.64    13488.63    273.40 o 
   7   7   5     2416.32     2664.12    100.33 o 
   9   7   5     4542.27     4838.58    112.84 o 
  11   7   5    44473.11    43146.23    438.78 o 
  13   7   5       47.81      210.50     69.11 o 
  15   7   5    24068.80    22360.55    330.00 o 
  17   7   5    11698.00    12112.42    256.43 o 
  19   7   5      168.70      337.37    104.90 o 
  21   7   5     1892.74     1991.92    148.10 o 
  23   7   5     5702.06     5696.13    214.73 o 
  25   7   5     6846.10     6528.74    236.44 o 
  27   7   5    10098.17     9807.65    289.61 o 
  29   7   5    17567.45    17022.51    471.06 o 
  31   7   5       11.29        0.23    143.32 o 
  33   7   5     3003.19     3165.72    269.47 o 
  35   7   5     2686.71     2433.48    268.21 o 
 -38   8   5     1559.56     1658.21    270.10 o 
 -36   8   5    14545.92    13984.68    371.29 o 
 -34   8   5     3081.75     2876.75    173.14 o 
 -32   8   5     3245.17     3376.76    176.42 o 
 -30   8   5     5954.95     5977.55    203.77 o 
 -28   8   5     1075.94      930.40    127.98 o 
 -26   8   5     5734.63     5523.04    189.15 o 
 -24   8   5    10912.84    12005.24    257.06 o 
 -22   8   5     3360.38     3699.17    152.66 o 
 -20   8   5      813.47      844.76    107.53 o 
 -18   8   5    22859.32    22844.81    343.00 o 
 -16   8   5    16509.65    16403.42    277.10 o 
 -14   8   5     4302.22     3875.68    137.31 o 
 -12   8   5    11930.53    13195.36    212.37 o 
 -10   8   5      390.33      522.82     97.91 o 
  -8   8   5      175.93      130.09     88.75 o 
  -6   8   5    26352.15    25101.89    393.87 o 
  -4   8   5    27357.91    26550.38    365.23 o 
  -2   8   5     8510.18     7553.32    182.00 o 
   0   8   5    19694.88    18549.02    268.13 o 
   2   8   5     8514.33     7894.35    168.14 o 
   4   8   5       47.08      -96.72     69.36 o 
   6   8   5     9074.10     9599.55    189.51 o 
   8   8   5     4423.43     4048.95    156.29 o 
  10   8   5        1.86      -18.52     70.91 o 
  12   8   5    20505.93    19994.15    329.99 o 
  14   8   5    13945.21    14838.09    317.10 o 
  16   8   5      921.19     1120.24    131.00 o 
  18   8   5    12010.47    12793.03    312.42 o 
  20   8   5     6234.56     5848.81    321.95 o 
  22   8   5      910.65      815.91    157.40 o 
  24   8   5      494.36      352.73    153.96 o 
  26   8   5    10154.34    10842.81    352.04 o 
  28   8   5      290.94      414.95    170.89 o 
  30   8   5    20437.47    20880.96    514.89 o 
  32   8   5     1215.71     1644.55    246.77 o 
 -35   9   5     1125.70     1181.04    209.34 o 
 -33   9   5    12287.48    12400.82    302.38 o 
 -31   9   5     4718.99     4936.68    300.39 o 
 -29   9   5     3754.92     3677.34    181.67 o 
 -27   9   5     6488.42     7200.63    226.53 o 
 -25   9   5      427.70      409.48    121.06 o 
 -23   9   5       63.42       49.30    112.88 o 
 -21   9   5    16843.34    15543.92    327.85 o 
 -19   9   5    10024.19    10465.48    243.58 o 
 -17   9   5     2647.83     2715.92    141.33 o 
 -15   9   5    12542.03    13638.06    281.95 o 
 -13   9   5     2481.35     2271.17    106.49 o 
 -11   9   5     2854.07     2899.33    152.11 o 
  -9   9   5     4341.28     4282.60    169.44 o 
  -7   9   5     7145.75     8064.76    221.43 o 
  -5   9   5     4420.20     4125.63    168.62 o 
  -3   9   5    17145.99    17874.23    310.38 o 
  -1   9   5    12269.81    13438.99    254.52 o 
   1   9   5     1812.15     1451.97    176.87 o 
   3   9   5    20692.81    21095.60    350.36 o 
   5   9   5      462.07      753.96    137.66 o 
   7   9   5       34.54      -85.09     99.93 o 
   9   9   5    11838.21    12402.52    279.26 o 
  11   9   5    19595.33    19979.19    395.49 o 
  13   9   5      858.20      524.12    130.41 o 
  15   9   5    26787.42    25881.48    476.89 o 
  17   9   5    12273.33    12103.17    318.21 o 
  19   9   5      913.49      695.60    155.71 o 
  21   9   5     5591.18     5639.72    291.43 o 
  23   9   5     6427.18     5908.81    293.98 o 
  25   9   5      147.05      -62.56    181.88 o 
  27   9   5    14960.37    14415.45    453.86 o 
  29   9   5    10286.92    10721.63    407.47 o 
 -30  10   5     6706.77     7177.61    297.03 o 
 -28  10   5     1064.94      999.21    182.30 o 
 -26  10   5     1831.26     2044.05    184.16 o 
 -24  10   5     5571.21     4990.89    213.42 o 
 -22  10   5     2537.77     2835.47    176.25 o 
 -20  10   5      466.13      458.86    131.04 o 
 -18  10   5    21475.03    21986.60    408.81 o 
 -16  10   5     6688.86     6386.51    206.66 o 
 -14  10   5     4847.40     4725.93    206.04 o 
 -12  10   5    14304.46    14091.52    330.35 o 
 -10  10   5     1411.24     1340.45    147.58 o 
  -8  10   5      326.81      169.09    124.79 o 
  -6  10   5     9508.22     9214.00    252.18 o 
  -4  10   5    20900.69    20420.11    376.01 o 
  -2  10   5     2994.27     2823.22    155.41 o 
   0  10   5    26224.66    24701.13    431.25 o 
   2  10   5     7589.73     7302.72    216.42 o 
   4  10   5     1204.01     1214.62    139.16 o 
   6  10   5    11819.04    11877.55    286.24 o 
   8  10   5     3363.27     2946.35    167.98 o 
  10  10   5      244.78      197.20    131.70 o 
  12  10   5    14222.96    13739.37    338.46 o 
  14  10   5    18490.88    18869.22    408.30 o 
  16  10   5     2714.89     2294.39    184.25 o 
  18  10   5     7282.05     6989.21    266.46 o 
  20  10   5     3429.10     3076.98    221.44 o 
  22  10   5      333.46      200.79    164.57 o 
  24  10   5     3504.45     3303.24    240.01 o 
  26  10   5    11593.24    12975.28    564.93 o 
 -27  11   5     8409.74     8738.50    343.42 o 
 -25  11   5     1686.49     1564.29    192.19 o 
 -23  11   5     1022.26     1198.05    187.40 o 
 -21  11   5    13449.53    13354.38    377.74 o 
 -19  11   5    10001.78     9512.53    304.70 o 
 -17  11   5     2240.50     1609.40    171.97 o 
 -15  11   5    23939.73    24859.76    506.50 o 
 -13  11   5     5093.83     5669.02    231.81 o 
 -11  11   5     1148.56     1132.56    157.59 o 
  -9  11   5     7963.72     7826.78    307.01 o 
  -7  11   5     8875.85     7968.04    264.83 o 
  -5  11   5       82.96      -15.69    140.86 o 
  -3  11   5    17422.22    16414.76    349.32 o 
  -1  11   5    20922.76    21288.33    382.51 o 
   1  11   5      654.68      613.59    133.77 o 
   3  11   5    13813.36    13863.58    323.12 o 
   5  11   5     3849.79     3601.60    189.96 o 
   7  11   5     1544.33     1530.14    165.22 o 
   9  11   5     4660.43     4596.66    226.42 o 
  11  11   5    21216.33    21006.92    441.84 o 
  13  11   5      236.22      140.56    147.91 o 
  15  11   5    14869.34    14732.74    372.96 o 
  17  11   5     8068.30     8236.96    297.69 o 
  19  11   5        3.15      115.78    168.45 o 
  21  11   5     6459.06     7026.96    311.93 o 
  23  11   5     6838.18     6670.61    309.28 o 
 -20  12   5      904.46     1195.44    234.87 o 
 -18  12   5    15517.19    16326.62    506.63 o 
 -16  12   5     3574.26     2789.94    263.40 o 
 -14  12   5     1594.03     1553.73    230.82 o 
 -12  12   5     9209.74     9045.67    295.62 o 
 -10  12   5     9906.50     8911.84    283.05 o 
  -8  12   5     1666.32     2206.17    184.82 o 
  -6  12   5    11674.04    12793.53    340.33 o 
  -4  12   5     8588.96     7960.21    258.97 o 
  -2  12   5       16.97      131.88    137.71 o 
   0  12   5    19458.44    19492.64    381.22 o 
   2  12   5     8746.51     9049.20    281.45 o 
   4  12   5     2425.42     2177.39    192.06 o 
   6  12   5     6890.96     6880.77    267.63 o 
   8  12   5     5704.00     6605.56    265.41 o 
  10  12   5     1285.89     1041.73    177.90 o 
  12  12   5    14639.48    15030.02    390.51 o 
  14  12   5    17368.63    17831.62    429.11 o 
  16  12   5      299.74       16.88    163.13 o 
 -11  13   5      661.44      755.77    223.41 o 
  -9  13   5     6500.93     6256.73    335.46 o 
  -7  13   5     6064.42     5463.62    316.53 o 
  -5  13   5      387.83      224.35    151.62 o 
  -3  13   5    16265.70    17135.21    403.27 o 
  -1  13   5     9883.59     9679.27    314.96 o 
   1  13   5     1257.03     1148.60    188.90 o 
   3  13   5     7934.17     7587.18    288.85 o 
   5  13   5     6970.40     6832.38    302.28 o 
   7  13   5        3.75      -92.04    171.54 o 
 -46   0   6     7166.15     6878.02    516.07 o 
 -44   0   6    21198.13    21718.61    750.09 o 
 -42   0   6     9435.33    10710.66    525.81 o 
 -40   0   6    31747.21    30953.24    878.66 o 
 -38   0   6    32626.44    31370.07    875.83 o 
 -36   0   6    25168.54    26475.56    644.92 o 
 -34   0   6      795.73      669.69    149.47 o 
 -32   0   6    77440.75    78055.53   1109.90 o 
 -30   0   6     5482.18     5341.88    193.28 o 
 -28   0   6    17642.24    17523.32    313.93 o 
 -26   0   6    39280.49    39243.66    528.52 o 
 -24   0   6    13342.72    12459.15    243.11 o 
 -22   0   6     9949.33     9828.93    233.41 o 
 -20   0   6   236833.33   244048.28   2688.51 o 
 -18   0   6   178860.95   184104.25   1921.13 o 
 -16   0   6   109355.91   108906.20   1169.69 o 
 -14   0   6   100822.19    99380.32   1066.65 o 
 -12   0   6    35193.02    35340.86    397.28 o 
 -10   0   6     1002.08      872.50     56.15 o 
  -8   0   6   410037.84   420428.09   4227.42 o 
  -6   0   6    19802.99    20220.72    227.49 o 
  -4   0   6    25027.00    30931.46    304.85 o 
  -2   0   6   351408.72   371230.34   3703.97 o 
   0   0   6   304988.22   313815.75   3348.44 o 
   2   0   6    14838.98    15151.73    231.42 o 
   4   0   6   100203.56   105549.89   1261.48 o 
   6   0   6   216616.30   218698.81   2356.66 o 
   8   0   6      856.98      930.17     55.13 o 
  10   0   6   121870.88   122057.91   1209.43 o 
  12   0   6   148910.20   147843.38   1870.90 o 
  14   0   6     5237.70     5572.08    157.02 o 
  16   0   6   270739.84   266831.50   4268.69 o 
  18   0   6    61693.00    59463.59   2038.37 o 
  20   0   6     4868.51     4809.64    262.60 o 
  24   0   6   115417.31   108440.32   1563.99 o 
  26   0   6     3086.72     2794.25    169.08 o 
  28   0   6    58238.82    57810.93    872.20 o 
  30   0   6    89358.03    88604.52   1245.46 o 
  32   0   6      933.39      787.08    166.62 o 
  34   0   6    30628.42    29765.37    635.40 o 
  36   0   6    43549.97    41521.88    804.55 o 
  38   0   6     7064.95     6670.35    406.01 o 
  40   0   6    31293.99    31112.33    777.12 o 
 -47   1   6    31673.91    32890.72    787.04 o 
 -45   1   6     4051.22     3997.26    273.45 o 
 -43   1   6    21843.69    20704.49    513.00 o 
 -41   1   6    35198.68    33131.45    656.63 o 
 -39   1   6     8072.85     7906.26    311.06 o 
 -37   1   6    14686.28    13891.64    336.79 o 
 -35   1   6   101183.57   101687.91   1088.25 o 
 -33   1   6    37368.65    38012.41    504.06 o 
 -31   1   6    34003.73    33736.34    395.24 o 
 -29   1   6   103489.62   101634.54    921.20 o 
 -27   1   6     4585.12     4744.68    114.23 o 
 -25   1   6    21616.33    21070.74    238.86 o 
 -23   1   6   145959.52   147387.16   1123.24 o 
 -21   1   6    71201.70    70778.48    578.46 o 
 -19   1   6    43208.08    42424.25    372.26 o 
 -17   1   6   170211.88   172086.86   1273.05 o 
 -15   1   6   102235.78    99014.71    808.23 o 
 -13   1   6    67162.88    64909.15    510.86 o 
 -11   1   6    90381.67    83954.01    620.81 o 
  -9   1   6    47099.47    48951.80    386.36 o 
  -7   1   6      261.28      238.78     31.32 o 
  -5   1   6   408661.50   418255.38   3272.01 o 
  -3   1   6    50622.94    51312.41    454.68 o 
  -1   1   6    40716.18    42189.85    337.81 o 
   1   1   6   212447.84   219279.02   1614.96 o 
   3   1   6   123487.25   126221.33    977.13 o 
   5   1   6    29866.28    30088.92    285.12 o 
   7   1   6    72229.82    75690.89    569.46 o 
   9   1   6   110050.05   109821.12    788.86 o 
  11   1   6     9124.42    10386.12    113.73 o 
  13   1   6   218665.81   214440.22   1671.54 o 
  15   1   6    81447.62    81558.47    653.52 o 
  17   1   6     3258.84     3452.30     85.72 o 
  19   1   6   157657.47   150642.61   1319.54 o 
  21   1   6    47582.38    45531.75    496.32 o 
  23   1   6      143.75       16.14     71.31 o 
  25   1   6    59988.01    58831.29    638.12 o 
  27   1   6   118286.88   113575.36   1069.12 o 
  29   1   6     7575.50     7783.20    197.17 o 
  31   1   6    59410.05    56977.67    654.73 o 
  33   1   6    43976.22    41667.13    555.61 o 
  35   1   6      967.67      708.74    128.98 o 
  37   1   6    25909.30    24344.04    413.09 o 
  39   1   6    32316.07    32407.20    519.20 o 
  41   1   6     3697.17     3524.00    211.17 o 
 -46   2   6    14236.89    15601.27    566.02 o 
 -44   2   6    31360.83    31504.99    658.60 o 
 -42   2   6     5821.81     5593.54    289.95 o 
 -40   2   6    28191.39    27712.42    528.08 o 
 -38   2   6    46904.07    47254.90    701.77 o 
 -36   2   6    29703.43    29867.97    441.83 o 
 -34   2   6     7334.32     7756.16    263.54 o 
 -32   2   6   142680.45   144125.47   1384.59 o 
 -30   2   6    18788.97    20065.39    284.61 o 
 -28   2   6    23330.12    22162.01    294.40 o 
 -26   2   6    90497.35    90380.77    819.74 o 
 -24   2   6    29998.97    28088.83    304.43 o 
 -22   2   6     3951.71     3750.97    107.10 o 
 -20   2   6   123014.09   120147.75   1021.25 o 
 -18   2   6   198072.48   204921.77   1666.74 o 
 -16   2   6    54232.96    53143.18    471.27 o 
 -14   2   6   133592.78   131135.55    977.64 o 
 -12   2   6    25294.81    22745.67    208.04 o 
 -10   2   6      575.45      547.42     37.95 o 
  -8   2   6   184510.36   196121.91   1571.60 o 
  -6   2   6   125291.41   133914.95   1052.35 o 
  -4   2   6    43823.73    45495.63    399.98 o 
  -2   2   6   378616.50   383016.34   3434.14 o 
   0   2   6   148414.61   147235.72   1187.07 o 
   2   2   6    77458.50    78885.34    786.85 o 
   4   2   6   228798.98   233929.03   1939.84 o 
   6   2   6   105503.01   101386.65    875.23 o 
   8   2   6     1706.43     1815.20     58.92 o 
  10   2   6   163297.33   162533.56   1329.96 o 
  12   2   6   167237.00   161928.61   1340.73 o 
  14   2   6     4808.12     5632.79    119.01 o 
  16   2   6   174899.47   170020.48   1298.80 o 
  18   2   6    99933.61    98299.38    849.12 o 
  20   2   6     2042.57     2167.36     84.69 o 
  22   2   6    72140.65    70378.00    660.63 o 
  24   2   6   106427.39   102097.55    965.94 o 
  26   2   6     4185.12     3683.66    133.53 o 
  28   2   6    60869.51    60107.84    642.03 o 
  30   2   6    88088.87    88390.74    922.22 o 
  32   2   6      768.00      714.24    112.37 o 
  34   2   6    34228.75    34220.07    470.13 o 
  36   2   6    33062.45    32400.34    483.15 o 
  38   2   6     4150.99     4373.94    198.74 o 
  40   2   6    22898.37    22403.23    462.58 o 
 -45   3   6     4494.89     4623.24    317.87 o 
 -43   3   6    20487.02    20312.77    535.34 o 
 -41   3   6    32222.08    31890.53    561.24 o 
 -39   3   6     6534.60     6327.37    249.75 o 
 -37   3   6     8946.25     9247.00    264.19 o 
 -35   3   6    66253.38    65562.33    734.53 o 
 -33   3   6    23350.29    22271.60    343.06 o 
 -31   3   6    32404.62    32092.44    408.38 o 
 -29   3   6    69701.80    70183.11    745.73 o 
 -27   3   6     4515.02     4914.00    144.71 o 
 -25   3   6    16864.93    17013.65    252.34 o 
 -23   3   6    99769.91    99666.00    885.44 o 
 -21   3   6    66477.39    67030.86    576.98 o 
 -19   3   6    54117.00    51981.89    446.23 o 
 -17   3   6   235211.42   236534.34   1631.12 o 
 -15   3   6    32644.25    30920.91    265.90 o 
 -13   3   6    56535.41    56208.51    416.93 o 
 -11   3   6   202670.42   207412.16   1466.36 o 
  -9   3   6    36122.30    37017.50    319.21 o 
  -7   3   6    31164.01    34445.55    328.72 o 
  -5   3   6   251142.56   256281.47   2045.52 o 
  -3   3   6   107695.59   113689.18    939.78 o 
  -1   3   6    18205.95    18971.36    199.30 o 
   1   3   6   344636.50   356394.38   3082.76 o 
   3   3   6   160981.08   156519.08   1400.37 o 
   5   3   6    20247.68    22278.66    278.07 o 
   7   3   6    86475.98    85701.34    762.12 o 
   9   3   6   184764.61   186478.09   1585.56 o 
  11   3   6     2160.64     2430.03     81.79 o 
  13   3   6   195128.59   196171.64   1744.97 o 
  15   3   6   104591.48   102562.21    931.06 o 
  17   3   6     9665.27     9667.80    206.64 o 
  19   3   6    99898.31    97631.20   1005.86 o 
  21   3   6    40245.03    38334.90    457.32 o 
  23   3   6    10753.66    10248.84    208.45 o 
  25   3   6    59678.49    61195.62    680.32 o 
  27   3   6    88584.33    87751.02    864.89 o 
  29   3   6       12.26       -1.45    104.20 o 
  31   3   6    42764.47    42049.14    546.39 o 
  33   3   6    40207.83    40559.08    520.53 o 
  35   3   6      438.31      541.74    145.68 o 
  37   3   6    20216.53    20834.60    499.67 o 
  39   3   6    32518.20    32582.50    678.75 o 
 -44   4   6    26868.74    28054.99    579.40 o 
 -42   4   6     3615.51     3736.90    242.17 o 
 -40   4   6     9157.01     8462.51    307.34 o 
 -38   4   6    41562.43    41704.20    648.15 o 
 -36   4   6    22276.21    22378.69    588.71 o 
 -34   4   6    20439.56    20198.47    350.02 o 
 -32   4   6    84915.15    82619.03    915.84 o 
 -30   4   6     8923.69     8213.54    219.48 o 
 -28   4   6    15700.58    16053.14    286.70 o 
 -26   4   6    94439.60    95448.98    910.19 o 
 -24   4   6    35526.75    34338.50    398.52 o 
 -22   4   6    26056.68    25719.64    281.23 o 
 -20   4   6   141673.95   138920.36   1103.26 o 
 -18   4   6    86961.41    84394.08    635.18 o 
 -16   4   6    20848.75    21687.34    245.25 o 
 -14   4   6   161381.69   159141.91   1329.36 o 
 -12   4   6    88979.55    91358.41    664.41 o 
 -10   4   6     9217.94     9687.96    123.20 o 
  -8   4   6   158477.67   161006.45   1355.87 o 
  -6   4   6   118298.88   113125.49   1024.87 o 
  -4   4   6     3308.41     3444.01     80.48 o 
  -2   4   6   213918.44   204138.19   1648.67 o 
   0   4   6   102749.24   103792.05   1005.68 o 
   2   4   6    12945.23    13214.48    198.72 o 
   4   4   6    42900.47    42982.95    449.07 o 
   6   4   6    95736.57    92696.86    920.42 o 
   8   4   6     3087.95     3488.20    132.89 o 
  10   4   6   112591.91   112402.66    957.21 o 
  12   4   6    80169.37    78428.85    702.43 o 
  14   4   6       87.41      146.51     56.42 o 
  16   4   6   135812.20   133478.06   1192.36 o 
  18   4   6    44607.56    43932.65    483.11 o 
  20   4   6     2689.75     3041.49    144.99 o 
  22   4   6    58512.59    57428.97    642.67 o 
  24   4   6    72049.95    71495.20    775.25 o 
  26   4   6      128.52      198.40    100.36 o 
  28   4   6    77443.56    75970.33    832.22 o 
  30   4   6    63957.91    64289.36    742.03 o 
  32   4   6       21.48     -160.19    122.70 o 
  34   4   6    31491.14    32397.79    557.94 o 
  36   4   6    32491.43    31614.85    559.33 o 
  38   4   6     1405.89     1691.07    220.54 o 
 -43   5   6    12913.58    14037.76    495.11 o 
 -41   5   6    25396.39    26077.75    651.28 o 
 -39   5   6    10274.55    10362.91    368.37 o 
 -37   5   6     7173.40     6885.33    283.21 o 
 -35   5   6    57444.30    57920.47    804.03 o 
 -33   5   6    11846.55    12118.35    292.47 o 
 -31   5   6    10387.03    10087.78    262.60 o 
 -29   5   6    61583.69    60930.69    711.79 o 
 -27   5   6     7204.36     7052.82    184.03 o 
 -25   5   6    11970.48    12484.12    221.32 o 
 -23   5   6    55446.40    55309.95    576.25 o 
 -21   5   6    56357.11    55551.72    570.45 o 
 -19   5   6    17218.73    16643.08    235.97 o 
 -17   5   6    79969.20    75963.43    691.18 o 
 -15   5   6    22349.64    21091.08    328.77 o 
 -13   5   6     4655.84     5211.11     94.64 o 
 -11   5   6    58885.38    57767.15    612.78 o 
  -9   5   6    40997.21    40654.04    385.66 o 
  -7   5   6    39803.09    40224.88    386.91 o 
  -5   5   6   147290.53   143965.08   1154.60 o 
  -3   5   6    34808.91    32243.04    289.05 o 
  -1   5   6    11320.18    11509.06    157.70 o 
   1   5   6   150836.61   146187.95   1226.58 o 
   3   5   6    39030.65    36643.41    371.57 o 
   5   5   6    33548.86    33721.38    405.15 o 
   7   5   6    82146.83    81032.31    831.84 o 
   9   5   6    42093.41    40737.01    472.17 o 
  11   5   6      437.20      561.16     64.14 o 
  13   5   6   128034.91   128825.40   1143.47 o 
  15   5   6    74476.57    72801.45    679.78 o 
  17   5   6     5415.37     5885.97    141.78 o 
  19   5   6    58229.90    58344.21    641.65 o 
  21   5   6    46575.93    46355.50    548.62 o 
  23   5   6      834.09      912.65    109.77 o 
  25   5   6    51912.04    51563.96    647.59 o 
  27   5   6    71906.11    70694.74    933.69 o 
  29   5   6      112.27       83.66    124.68 o 
  31   5   6    30118.29    29502.65    514.72 o 
  33   5   6    31182.85    31208.86    546.63 o 
  35   5   6      316.57      274.23    166.90 o 
  37   5   6    18750.36    19361.16    439.26 o 
 -42   6   6     2368.24     2308.89    216.98 o 
 -40   6   6     3448.50     3610.94    230.41 o 
 -38   6   6    22015.38    21640.17    502.51 o 
 -36   6   6    11528.17    11721.01    318.44 o 
 -34   6   6    15230.17    15034.09    311.08 o 
 -32   6   6    40669.02    41289.90    555.95 o 
 -30   6   6     6435.39     6516.78    203.98 o 
 -28   6   6     5160.86     5179.75    181.15 o 
 -26   6   6    48276.73    45773.69    572.11 o 
 -24   6   6    19090.13    19623.61    319.38 o 
 -22   6   6     7912.48     7978.75    174.89 o 
 -20   6   6    48783.77    47740.23    509.95 o 
 -18   6   6    32662.69    30489.25    376.75 o 
 -16   6   6    18359.84    17061.50    253.10 o 
 -14   6   6    99425.88    93213.30    890.88 o 
 -12   6   6     9315.59     8436.54    158.10 o 
 -10   6   6     9183.96     9149.36    135.46 o 
  -8   6   6    72927.88    69807.73    659.48 o 
  -6   6   6    50848.32    46785.19    449.40 o 
  -4   6   6     3473.61     3337.71    106.30 o 
  -2   6   6    97547.19    92144.08    746.35 o 
   0   6   6    69712.69    69494.77    563.50 o 
   2   6   6     7521.84     8232.49    122.37 o 
   4   6   6    73357.25    72261.67    755.61 o 
   6   6   6    82625.77    78845.91    869.02 o 
   8   6   6      177.02      326.47     68.07 o 
  10   6   6    97350.55    96929.62    880.92 o 
  12   6   6    86285.37    82135.01    742.62 o 
  14   6   6     2935.92     2747.38     99.64 o 
  16   6   6    79478.90    81541.07    790.59 o 
  18   6   6    41354.70    40552.26    490.20 o 
  20   6   6     1516.06     1662.62    130.61 o 
  22   6   6    15856.70    15214.42    310.54 o 
  24   6   6    54988.13    55530.42    726.93 o 
  26   6   6     4008.01     4001.88    199.95 o 
  28   6   6    44815.21    45422.45    683.69 o 
  30   6   6    33727.50    34166.13    611.29 o 
  32   6   6      552.08      444.33    157.62 o 
  34   6   6    14076.66    14888.32    379.60 o 
  36   6   6    19138.88    20329.95    456.84 o 
 -39   7   6     3609.56     3427.82    230.65 o 
 -37   7   6     3237.90     3291.96    220.20 o 
 -35   7   6    25804.64    26036.41    430.31 o 
 -33   7   6     8203.65     7266.59    226.59 o 
 -31   7   6    14159.35    13830.98    293.86 o 
 -29   7   6    42775.28    40798.79    546.65 o 
 -27   7   6    11319.86    10990.54    252.17 o 
 -25   7   6     7159.90     6905.31    199.79 o 
 -23   7   6    32162.23    31936.71    441.79 o 
 -21   7   6    31966.02    30296.67    396.78 o 
 -19   7   6     7585.41     7979.88    185.78 o 
 -17   7   6    94684.45    92465.88    964.12 o 
 -15   7   6    16996.46    15953.68    245.95 o 
 -13   7   6     3989.62     4166.85    115.77 o 
 -11   7   6    72946.51    70004.41    739.67 o 
  -9   7   6    47290.19    45243.32    587.05 o 
  -7   7   6     3397.59     3513.84    138.68 o 
  -5   7   6    47943.78    46897.96    471.93 o 
  -3   7   6    61599.05    59342.32    585.79 o 
  -1   7   6     2117.31     2033.30     88.87 o 
   1   7   6    78987.84    75195.66    710.27 o 
   3   7   6    22680.94    22278.18    272.86 o 
   5   7   6     1622.28     1784.55    117.23 o 
   7   7   6    30606.14    30293.39    358.58 o 
   9   7   6    42159.20    40852.95    418.01 o 
  11   7   6      440.07      419.45     64.62 o 
  13   7   6    40237.77    40571.61    427.75 o 
  15   7   6    33991.24    35154.67    409.71 o 
  17   7   6     2946.62     2718.70    135.34 o 
  19   7   6    28834.20    28157.19    437.57 o 
  21   7   6    15897.96    16235.44    423.49 o 
  23   7   6      761.47      796.00    135.29 o 
  25   7   6    23513.68    22474.29    431.05 o 
  27   7   6    38414.20    36927.44    597.71 o 
  29   7   6      221.79      323.16    148.32 o 
  31   7   6    20080.63    22329.59    488.14 o 
  33   7   6    12380.83    13275.38    389.12 o 
 -38   8   6    18716.06    18598.39    610.64 o 
 -36   8   6     5971.86     5787.47    260.49 o 
 -34   8   6     1347.07     1544.08    157.21 o 
 -32   8   6    34496.05    34957.55    513.78 o 
 -30   8   6    13324.43    12904.03    291.71 o 
 -28   8   6    11082.61    10990.66    261.79 o 
 -26   8   6    23609.37    23198.03    378.00 o 
 -24   8   6    14070.91    14472.56    286.45 o 
 -22   8   6      693.57      860.68    115.05 o 
 -20   8   6    32295.21    32464.12    468.13 o 
 -18   8   6    30149.68    29921.23    410.31 o 
 -16   8   6     3387.32     3662.54    148.65 o 
 -14   8   6    44501.16    45130.11    524.62 o 
 -12   8   6    14516.14    14206.47    269.15 o 
 -10   8   6      592.05      733.31    101.62 o 
  -8   8   6    23566.65    23935.10    458.90 o 
  -6   8   6    55106.56    54266.70    723.93 o 
  -4   8   6     1505.01     1480.15    146.46 o 
  -2   8   6    42447.31    41327.37    502.89 o 
   0   8   6    22183.45    22174.88    301.75 o 
   2   8   6       47.34       70.50     72.19 o 
   4   8   6    29789.91    28129.88    368.06 o 
   6   8   6    29592.29    28748.69    372.96 o 
   8   8   6      105.79       45.68     69.79 o 
  10   8   6    30486.05    29471.76    466.40 o 
  12   8   6    20160.55    20859.81    321.00 o 
  14   8   6     1478.39     1857.69    138.59 o 
  16   8   6    36649.11    38007.69    623.96 o 
  18   8   6    27095.83    28041.20    530.73 o 
  20   8   6     2484.95     2312.82    179.02 o 
  22   8   6    15148.03    14589.18    420.63 o 
  24   8   6    29881.70    31628.45   1089.56 o 
  26   8   6      744.14      805.55    192.17 o 
  28   8   6    19181.64    20514.54    545.67 o 
  30   8   6    17999.25    19365.71    545.93 o 
  32   8   6       68.95      -80.55    212.62 o 
 -35   9   6    18380.38    19329.91    395.05 o 
 -33   9   6     5506.94     5070.38    206.64 o 
 -31   9   6     5295.17     5321.94    204.12 o 
 -29   9   6    24002.79    23311.77    397.54 o 
 -27   9   6     9511.56     9831.18    251.15 o 
 -25   9   6     3246.88     3148.52    164.29 o 
 -23   9   6    24191.46    23975.41    386.23 o 
 -21   9   6    17611.38    16478.83    404.80 o 
 -19   9   6     3541.88     3698.60    284.30 o 
 -17   9   6    43179.82    41918.46    588.01 o 
 -15   9   6    14419.93    13633.04    271.94 o 
 -13   9   6     3341.24     3552.65    179.14 o 
 -11   9   6    39322.53    38506.38    554.67 o 
  -9   9   6    19415.36    19129.98    383.26 o 
  -7   9   6     2181.54     2184.82    144.71 o 
  -5   9   6    43161.52    39875.45    532.40 o 
  -3   9   6    26549.17    25305.44    371.48 o 
  -1   9   6     1793.19     1347.82    115.65 o 
   1   9   6    31861.66    31311.61    504.86 o 
   3   9   6    24253.30    23633.87    399.45 o 
   5   9   6     1224.82     1713.11    134.59 o 
   7   9   6    36804.41    37019.07    545.05 o 
   9   9   6    29708.22    28082.66    453.18 o 
  11   9   6      383.45      289.11    119.61 o 
  13   9   6    28061.25    29421.82    511.19 o 
  15   9   6    22219.10    22457.00    437.36 o 
  17   9   6       94.94       24.62    155.25 o 
  19   9   6    18480.61    18800.64    471.23 o 
  21   9   6    17625.54    17364.93    593.85 o 
  23   9   6       12.14       23.58    169.30 o 
  25   9   6    14539.50    13907.90    442.34 o 
  27   9   6    17646.30    18267.18    521.77 o 
  29   9   6     1066.46      709.58    214.51 o 
 -30  10   6     3726.45     3944.90    204.57 o 
 -28  10   6     5795.94     5296.31    219.08 o 
 -26  10   6    14694.54    14033.66    331.74 o 
 -24  10   6     8303.51     7458.86    250.47 o 
 -22  10   6     3648.20     3606.75    193.01 o 
 -20  10   6    34226.39    32133.91    534.93 o 
 -18  10   6    12156.53    12135.73    292.70 o 
 -16  10   6     4420.56     4572.23    229.58 o 
 -14  10   6    22208.45    20959.92    450.90 o 
 -12  10   6    14046.50    13354.27    327.09 o 
 -10  10   6      587.93      536.98    134.62 o 
  -8  10   6    46509.57    45293.28    641.04 o 
  -6  10   6    12375.26    12353.08    348.58 o 
  -4  10   6     3521.77     3520.59    163.69 o 
  -2  10   6    27509.32    27509.15    431.60 o 
   0  10   6    41317.51    38933.31    544.61 o 
   2  10   6      723.84      987.53    134.40 o 
   4  10   6    35858.66    36562.58    553.72 o 
   6  10   6    22359.27    23126.54    413.84 o 
   8  10   6      124.86       85.19    119.33 o 
  10  10   6    23221.58    24108.96    460.62 o 
  12  10   6    31673.43    31459.83    552.25 o 
  14  10   6        3.59      188.53    138.36 o 
  16  10   6    22668.99    22579.68    459.37 o 
  18  10   6    19646.15    20614.32    474.58 o 
  20  10   6      407.05      654.34    169.63 o 
  22  10   6    13894.17    14458.20    408.38 o 
  24  10   6    20594.92    21245.04    515.25 o 
  26  10   6      699.54      583.16    205.80 o 
 -27  11   6     3649.88     3024.81    222.58 o 
 -25  11   6     1851.42     1892.05    194.01 o 
 -23  11   6    15347.90    15776.94    433.18 o 
 -21  11   6     5010.08     4529.73    194.88 o 
 -19  11   6     1624.81     1760.60    194.32 o 
 -17  11   6    19412.28    18723.27    535.97 o 
 -15  11   6    13825.76    13849.76    488.82 o 
 -13  11   6     4842.91     4935.74    242.62 o 
 -11  11   6    14122.52    14873.36    385.29 o 
  -9  11   6    13710.16    13668.86    373.24 o 
  -7  11   6       69.50      196.05    137.21 o 
  -5  11   6    25003.49    24541.18    604.19 o 
  -3  11   6    11945.45    12167.60    306.09 o 
  -1  11   6      644.44      516.51    132.13 o 
   1  11   6    19381.19    18412.29    356.84 o 
   3  11   6    13749.37    13516.55    321.98 o 
   5  11   6       12.98     -184.70    123.13 o 
   7  11   6    18089.54    17118.89    433.72 o 
   9  11   6    13535.80    13121.27    438.31 o 
  11  11   6        6.89       45.43    147.68 o 
  13  11   6    10849.93    10600.02    422.43 o 
  15  11   6    14200.18    14492.65    375.05 o 
  17  11   6       36.99      189.36    163.70 o 
  19  11   6    15196.97    16155.81    438.61 o 
  21  11   6    11632.81    11218.08    430.80 o 
 -20  12   6    10001.03    10036.13    411.36 o 
 -18  12   6     6870.09     7063.44    356.75 o 
 -16  12   6     1031.11     1344.00    180.26 o 
 -14  12   6    15318.20    15948.29    412.41 o 
 -12  12   6     9048.41     8864.38    463.90 o 
 -10  12   6      362.72      443.58    166.17 o 
  -8  12   6     8992.12     9264.16    319.86 o 
  -6  12   6     9305.18     9388.80    301.33 o 
  -4  12   6      260.07        4.74    135.59 o 
  -2  12   6    10726.01    10869.12    365.10 o 
   0  12   6     9245.33     9249.93    379.40 o 
   2  12   6      159.03      308.81    144.73 o 
   4  12   6    16162.58    16253.13    445.99 o 
   6  12   6     7442.40     7697.58    334.55 o 
   8  12   6      171.56      -25.88    144.67 o 
  10  12   6     7400.86     7917.93    293.41 o 
  12  12   6     9250.29     9112.30    311.37 o 
  14  12   6      381.41      318.55    166.63 o 
  -9  13   6     4991.45     5284.68    260.96 o 
  -7  13   6      247.92      279.50    166.93 o 
  -5  13   6     7610.41     8395.68    521.65 o 
  -3  13   6     4607.48     4242.77    238.40 o 
  -1  13   6        7.38     -118.48    157.71 o 
   1  13   6     7478.92     8005.34    407.13 o 
   3  13   6    12888.87    13787.72    381.49 o 
 -45   1   7      139.77     -213.57    176.10 o 
 -43   1   7      185.85      261.93    182.11 o 
 -41   1   7      124.40      103.84    171.16 o 
 -39   1   7        8.71     -214.94    143.29 o 
 -37   1   7       90.24      122.05    117.03 o 
 -35   1   7      311.21      182.25    110.97 o 
 -33   1   7      842.67      811.37    111.29 o 
 -31   1   7      194.95      183.13     86.57 o 
 -29   1   7      185.33      167.53     74.38 o 
 -27   1   7       32.89      -17.72     57.69 o 
 -25   1   7       44.14       52.65     55.72 o 
 -23   1   7      395.97      281.60     55.31 o 
 -21   1   7     1956.03     2035.09     75.18 o 
 -19   1   7     1690.97     2042.82     72.49 o 
 -17   1   7      756.09      820.10     52.55 o 
 -15   1   7     1828.23     1473.26     57.45 o 
 -13   1   7    13729.83    13009.86    147.55 o 
 -11   1   7      495.40      355.27     35.10 o 
  -9   1   7      384.60      140.78     31.74 o 
  -7   1   7      219.05       -8.30     30.75 o 
  -5   1   7    13342.81    15859.12    168.49 o 
  -3   1   7    10988.68    12834.56    157.91 o 
  -1   1   7     2599.78     2958.83     65.15 o 
   1   1   7     2042.21     2244.70     54.25 o 
   3   1   7      364.66      276.04     38.78 o 
   5   1   7     4416.52     4521.31     69.00 o 
   7   1   7     8371.58     9116.91    104.76 o 
   9   1   7      728.02      940.38     40.83 o 
  11   1   7       22.69      -46.07     30.72 o 
  13   1   7        6.84      -33.69     32.94 o 
  15   1   7       73.30      -29.38     43.43 o 
  17   1   7     3965.16     3790.34    107.33 o 
  19   1   7     3109.97     2715.08    105.95 o 
  21   1   7      151.84      162.37     66.42 o 
  23   1   7      198.48       20.28     76.15 o 
  25   1   7      504.37      342.98     89.06 o 
  27   1   7     1290.35     1298.36    111.76 o 
  29   1   7       58.71      -89.58     92.26 o 
  31   1   7       39.99       52.60     98.86 o 
  33   1   7        6.30      -32.09    106.05 o 
  35   1   7      184.48      -79.45    113.34 o 
  37   1   7      121.11       41.23    120.30 o 
  39   1   7      194.39      208.51    136.65 o 
 -46   2   7     1862.34     2052.62    239.27 o 
 -44   2   7      450.26      342.60    191.87 o 
 -42   2   7      742.25     1236.48    201.63 o 
 -40   2   7      922.75      975.47    175.49 o 
 -38   2   7     1790.49     2171.50    174.20 o 
 -36   2   7     1369.91     1134.64    129.00 o 
 -34   2   7     2475.93     2497.55    139.12 o 
 -32   2   7     3210.31     3439.56    140.77 o 
 -30   2   7      124.24      -29.80     78.65 o 
 -28   2   7    24609.95    23926.27    309.48 o 
 -26   2   7      245.39      220.64     61.59 o 
 -24   2   7     2121.10     2301.11    108.93 o 
 -22   2   7       96.34       78.94     49.38 o 
 -20   2   7    21455.53    23459.25    271.69 o 
 -18   2   7     8221.15     8212.58    134.91 o 
 -16   2   7      109.87        9.28     35.37 o 
 -14   2   7       41.76       39.71     35.36 o 
 -12   2   7      484.83      556.64     41.68 o 
 -10   2   7     1980.22     1856.98     62.37 o 
  -8   2   7     4447.13     4719.17     84.67 o 
  -6   2   7    27128.48    29629.94    272.77 o 
  -4   2   7     1839.84     2027.81     63.00 o 
  -2   2   7     2223.14     2418.57     68.94 o 
   0   2   7      588.51      479.15     38.81 o 
   2   2   7    17301.59    16803.87    184.62 o 
   4   2   7      909.01     1135.22     49.87 o 
   6   2   7     4029.03     3694.56     80.57 o 
   8   2   7       63.54       24.12     40.03 o 
  10   2   7    22157.15    23386.03    261.11 o 
  12   2   7     3141.26     3252.53    101.27 o 
  14   2   7    13326.02    12854.31    187.13 o 
  16   2   7      900.88     1003.69     66.52 o 
  18   2   7      713.54      705.30     59.60 o 
  20   2   7      118.54      113.73     54.85 o 
  22   2   7     2684.55     2832.86     98.45 o 
  24   2   7      872.77      787.63     79.29 o 
  26   2   7     9217.44     8729.39    189.97 o 
  28   2   7     2166.23     1931.75    116.53 o 
  30   2   7      968.43      875.14    111.05 o 
  32   2   7      345.32      355.36    106.67 o 
  34   2   7     2505.84     2262.14    143.05 o 
  36   2   7      173.42      105.62    115.40 o 
  38   2   7      754.13      837.23    146.68 o 
  40   2   7       98.58      126.88    158.27 o 
 -45   3   7      585.28      453.84    214.79 o 
 -43   3   7     1382.04     1083.86    207.05 o 
 -41   3   7      366.91      408.94    166.06 o 
 -39   3   7      203.28       70.94    147.91 o 
 -37   3   7     1576.65     1268.59    139.74 o 
 -35   3   7     1616.77     1805.84    135.77 o 
 -33   3   7     3551.94     3074.89    143.93 o 
 -31   3   7      102.67        8.78     87.88 o 
 -29   3   7       55.52      -60.84     83.92 o 
 -27   3   7     1477.71     1653.67    104.93 o 
 -25   3   7    12155.05    12218.08    212.96 o 
 -23   3   7       32.72      -10.44     61.40 o 
 -21   3   7     1218.39     1266.61     70.37 o 
 -19   3   7     7057.16     7970.77    130.76 o 
 -17   3   7     4812.57     4903.37     90.42 o 
 -15   3   7    10040.14    10234.20    129.29 o 
 -13   3   7    10772.52    11476.90    133.98 o 
 -11   3   7     4318.74     4415.81     85.29 o 
  -9   3   7     9320.75    10449.32    130.04 o 
  -7   3   7    11309.90    12213.08    137.34 o 
  -5   3   7    14121.24    15374.46    186.59 o 
  -3   3   7       36.86      -16.37     36.80 o 
  -1   3   7    54032.27    60358.36    528.60 o 
   1   3   7      279.95      435.15     37.64 o 
   3   3   7       34.01       -1.70     34.46 o 
   5   3   7      668.72      586.75     44.57 o 
   7   3   7    13324.35    13789.60    170.30 o 
   9   3   7      543.67      554.35     51.94 o 
  11   3   7    11380.20    11533.98    172.77 o 
  13   3   7     3093.74     3062.46    104.76 o 
  15   3   7       57.42       23.07     46.96 o 
  17   3   7      744.78      827.00     74.74 o 
  19   3   7     2029.30     2377.79    118.08 o 
  21   3   7      186.91       65.94     78.21 o 
  23   3   7      991.15      937.80    105.17 o 
  25   3   7     2654.29     2913.72    140.51 o 
  27   3   7       89.62       -8.79     99.72 o 
  29   3   7     3022.22     3070.27    158.38 o 
  31   3   7     3584.55     3297.02    168.03 o 
  33   3   7      585.41      489.18    129.53 o 
  35   3   7      553.77      649.04    144.72 o 
  37   3   7      103.18       49.24    193.93 o 
  39   3   7      229.22       44.75    203.40 o 
 -44   4   7       74.53       12.22    187.51 o 
 -42   4   7     2834.67     2701.34    226.47 o 
 -40   4   7     1131.60     1181.08    184.32 o 
 -38   4   7      389.15      547.68    140.61 o 
 -36   4   7     4620.58     4362.90    184.25 o 
 -34   4   7     2206.47     2621.43    149.63 o 
 -32   4   7       76.32       26.45    103.95 o 
 -30   4   7     6524.70     6123.16    187.18 o 
 -28   4   7     9186.59     9355.98    223.09 o 
 -26   4   7     6474.15     6459.84    169.96 o 
 -24   4   7       55.77       81.16     60.05 o 
 -22   4   7     9195.22     9804.55    166.55 o 
 -20   4   7     8145.48     8691.12    149.33 o 
 -18   4   7    14905.93    14221.18    212.30 o 
 -16   4   7     7355.79     7504.61    115.89 o 
 -14   4   7      195.62      147.66     38.07 o 
 -12   4   7     8447.97     8578.00    118.36 o 
 -10   4   7    25681.04    24165.21    250.29 o 
  -8   4   7    10340.08    10407.23    144.07 o 
  -6   4   7     6578.33     6551.95    125.42 o 
  -4   4   7    13335.20    13329.46    173.50 o 
  -2   4   7     1775.12     2238.40     69.72 o 
   0   4   7      149.12      270.51     52.82 o 
   2   4   7     9142.72     9545.91    170.08 o 
   4   4   7     2403.92     2689.14     99.48 o 
   6   4   7     3046.81     3049.57    100.32 o 
   8   4   7     3769.02     3825.18    112.35 o 
  10   4   7    30826.53    30285.33    317.73 o 
  12   4   7     2074.59     2138.21    101.05 o 
  14   4   7    23496.11    22657.07    284.67 o 
  16   4   7     7072.45     6720.23    151.54 o 
  18   4   7      111.31       66.32     78.84 o 
  20   4   7     8087.85     8302.51    195.29 o 
  22   4   7      105.98       40.60     89.79 o 
  24   4   7       53.05      -36.02     89.55 o 
  26   4   7    13009.46    13075.65    266.18 o 
  28   4   7     6717.03     7021.18    226.37 o 
  30   4   7       15.09      -18.81    112.36 o 
  32   4   7      639.42      457.82    142.65 o 
  34   4   7     4403.67     4985.90    228.75 o 
  36   4   7        1.96        9.14    158.99 o 
  38   4   7      103.63      230.75    203.21 o 
 -43   5   7     1953.50     2169.35    272.12 o 
 -41   5   7      108.69      -33.49    192.96 o 
 -39   5   7     2220.94     2176.93    318.43 o 
 -37   5   7     4732.20     4650.73    213.39 o 
 -35   5   7     4096.47     3600.88    192.76 o 
 -33   5   7     4691.08     5024.80    196.17 o 
 -31   5   7    11090.26    12211.57    271.40 o 
 -29   5   7      527.34      266.59    101.44 o 
 -27   5   7      590.25      959.80    105.44 o 
 -25   5   7     9028.28     9426.65    203.91 o 
 -23   5   7     8434.99     8370.58    188.85 o 
 -21   5   7      143.98      118.13     72.23 o 
 -19   5   7    13186.36    14265.63    229.16 o 
 -17   5   7     6276.81     6636.64    124.54 o 
 -15   5   7     6125.31     5748.08    120.26 o 
 -13   5   7     5060.94     5410.05    100.73 o 
 -11   5   7     2603.31     2641.61     83.62 o 
  -9   5   7      510.65      376.76     53.25 o 
  -7   5   7     6775.01     6869.65    164.82 o 
  -5   5   7    14989.47    15758.55    195.24 o 
  -3   5   7      303.64      232.69     43.51 o 
  -1   5   7    23871.15    23056.38    231.72 o 
   1   5   7       89.74      159.64     56.02 o 
   3   5   7     1494.14     1761.21     88.94 o 
   5   5   7     5973.77     5787.67    140.54 o 
   7   5   7     5954.09     5813.41    152.76 o 
   9   5   7     1258.42     1227.86     95.29 o 
  11   5   7     5265.31     5169.47    121.49 o 
  13   5   7     9391.90     9610.51    228.15 o 
  15   5   7      124.79      155.54     68.47 o 
  17   5   7     6142.64     6012.33    163.39 o 
  19   5   7      130.64       91.41     86.76 o 
  21   5   7      323.12      496.91     97.51 o 
  23   5   7     1548.25     1427.80    123.70 o 
  25   5   7    10326.17    10609.15    267.82 o 
  27   5   7     1646.47     1657.68    165.78 o 
  29   5   7     8833.71     9034.77    266.32 o 
  31   5   7     3792.60     3549.98    200.18 o 
  33   5   7       97.64      -71.96    143.59 o 
  35   5   7     1333.95     1423.41    201.05 o 
  37   5   7      339.70      199.85    176.18 o 
 -42   6   7     2583.05     2581.59    255.99 o 
 -40   6   7     1217.81      893.12    173.07 o 
 -38   6   7     2357.55     2448.66    205.37 o 
 -36   6   7     3807.49     4015.79    234.53 o 
 -34   6   7    12944.84    13328.79    297.20 o 
 -32   6   7       60.60     -120.79    111.00 o 
 -30   6   7     7173.01     6834.40    237.75 o 
 -28   6   7     5565.26     5758.41    229.87 o 
 -26   6   7      134.10       48.00     97.63 o 
 -24   6   7     1452.48     1451.55    122.32 o 
 -22   6   7    13288.08    13568.99    255.09 o 
 -20   6   7     3631.77     3360.77    137.81 o 
 -18   6   7    11705.84    11597.34    246.97 o 
 -16   6   7    12695.75    12556.26    263.83 o 
 -14   6   7     1315.87     1396.40     81.77 o 
 -12   6   7     4436.45     3912.66    108.85 o 
 -10   6   7     9300.80    10129.47    264.57 o 
  -8   6   7     3705.80     4029.11    112.03 o 
  -6   6   7       73.37       27.05     52.17 o 
  -4   6   7    21373.42    21346.15    237.19 o 
  -2   6   7    13215.92    13965.28    167.94 o 
   0   6   7     9515.94     8775.58    126.80 o 
   2   6   7    22077.16    23186.54    267.39 o 
   4   6   7     1525.13     1704.52     97.84 o 
   6   6   7      206.53      186.44     65.44 o 
   8   6   7     5588.93     5444.12    154.55 o 
  10   6   7    13771.13    13545.92    246.85 o 
  12   6   7     1108.39      957.74     70.37 o 
  14   6   7    21578.20    20714.61    267.18 o 
  16   6   7      458.04      511.49     82.17 o 
  18   6   7     2511.02     2328.40    129.67 o 
  20   6   7     1119.91     1060.52    124.22 o 
  22   6   7     4735.03     4585.11    187.16 o 
  24   6   7      268.01      118.02    116.16 o 
  26   6   7     7926.04     7481.07    257.24 o 
  28   6   7     7914.83     8078.24    273.55 o 
  30   6   7     2101.87     2209.94    196.52 o 
  32   6   7     7124.87     6853.78    282.10 o 
  34   6   7      229.47       57.89    166.73 o 
 -39   7   7     3303.63     3297.88    239.51 o 
 -37   7   7     3321.40     3614.54    212.44 o 
 -35   7   7     1964.61     1975.29    179.62 o 
 -33   7   7     3723.60     3864.05    186.00 o 
 -31   7   7    11594.85    12223.46    282.44 o 
 -29   7   7      180.70       42.45    110.79 o 
 -27   7   7     2645.78     2448.21    146.70 o 
 -25   7   7     3465.08     3486.62    155.09 o 
 -23   7   7     1724.70     2044.64    130.72 o 
 -21   7   7      440.30      440.96     99.95 o 
 -19   7   7    27891.19    27464.95    392.52 o 
 -17   7   7     4439.02     4050.68    135.72 o 
 -15   7   7    19468.94    19632.51    261.55 o 
 -13   7   7     8182.59     8334.38    160.32 o 
 -11   7   7     4859.83     4472.89    188.70 o 
  -9   7   7      148.22       52.27     67.69 o 
  -7   7   7    33264.91    31484.08    466.59 o 
  -5   7   7     5374.23     5348.19    133.47 o 
  -3   7   7     7339.54     6872.26    137.13 o 
  -1   7   7    10951.36    11466.76    173.53 o 
   1   7   7     7361.33     7783.56    148.18 o 
   3   7   7     6633.71     6647.28    148.10 o 
   5   7   7    10901.08    11436.73    238.94 o 
   7   7   7     5178.89     5653.72    178.57 o 
   9   7   7      876.26      991.12    100.02 o 
  11   7   7    23293.78    23887.49    287.41 o 
  13   7   7    19319.98    20319.24    297.31 o 
  15   7   7     1804.92     2565.49    120.45 o 
  17   7   7    28752.44    29736.29    446.94 o 
  19   7   7     1215.12     1005.67    161.32 o 
  21   7   7      220.95      290.52    117.91 o 
  23   7   7     5737.06     6233.94    221.10 o 
  25   7   7    15097.58    16667.73    373.54 o 
  27   7   7       51.72      136.56    142.14 o 
  29   7   7    18042.74    18230.03    434.87 o 
  31   7   7     6076.17     6258.60    366.83 o 
  33   7   7       13.09     -162.50    168.49 o 
 -36   8   7     3042.95     3219.88    197.84 o 
 -34   8   7    12237.51    12410.05    300.55 o 
 -32   8   7     2869.05     2717.09    184.32 o 
 -30   8   7     6323.46     6076.70    211.70 o 
 -28   8   7     3457.89     3937.20    177.93 o 
 -26   8   7     1915.16     1671.34    147.57 o 
 -24   8   7     3875.70     4088.55    170.11 o 
 -22   8   7    25293.38    25058.93    385.05 o 
 -20   8   7     4577.03     5171.64    256.71 o 
 -18   8   7     1283.51     1316.37    118.00 o 
 -16   8   7    32202.69    32962.08    482.67 o 
 -14   8   7     4012.78     4644.66    178.51 o 
 -12   8   7     4384.59     4226.75    160.68 o 
 -10   8   7     3989.65     4359.12    159.18 o 
  -8   8   7    14186.00    14561.32    261.90 o 
  -6   8   7     2447.56     2281.55    122.95 o 
  -4   8   7    39903.66    40334.49    524.79 o 
  -2   8   7     9396.59     9275.30    204.28 o 
   0   8   7     3041.60     3021.92    110.94 o 
   2   8   7    13842.49    13943.62    216.32 o 
   4   8   7     8500.57     8509.68    173.36 o 
   6   8   7      413.55      489.22     73.59 o 
   8   8   7    17834.68    16732.25    252.42 o 
  10   8   7     5255.88     5056.52    150.85 o 
  12   8   7      275.45      216.36     77.32 o 
  14   8   7    14226.41    13491.89    290.18 o 
  16   8   7    15220.71    14608.32    351.58 o 
  18   8   7     2732.46     2715.60    274.31 o 
  20   8   7     6260.02     6098.18    252.07 o 
  22   8   7     2675.03     2796.38    237.06 o 
  24   8   7      968.01     1081.44    192.93 o 
  26   8   7    10680.32    10746.96    391.72 o 
  28   8   7    12078.90    12565.68    436.30 o 
  30   8   7     1187.24     1196.56    249.10 o 
 -33   9   7     3633.06     3931.08    198.84 o 
 -31   9   7    16216.13    16928.73    343.86 o 
 -29   9   7      966.92      846.67    139.43 o 
 -27   9   7     2534.10     2651.82    160.84 o 
 -25   9   7     6525.16     6373.71    207.26 o 
 -23   9   7     6764.40     6252.35    200.90 o 
 -21   9   7     2771.39     3130.03    153.69 o 
 -19   9   7    23812.75    24812.62    418.18 o 
 -17   9   7     6806.77     6756.07    197.19 o 
 -15   9   7     3757.13     3420.98    186.92 o 
 -13   9   7     5748.84     5769.38    204.00 o 
 -11   9   7     4807.01     4697.38    235.54 o 
  -9   9   7      339.82      161.47    107.53 o 
  -7   9   7    14961.40    14631.88    286.91 o 
  -5   9   7    10277.41    10124.26    293.44 o 
  -3   9   7      472.54      476.81    109.60 o 
  -1   9   7    22097.64    22323.51    345.23 o 
   1   9   7     6750.29     6633.13    184.13 o 
   3   9   7      286.71      297.72    107.43 o 
   5   9   7     9633.11     9527.21    241.60 o 
   7   9   7     4206.42     3855.40    168.11 o 
   9   9   7      131.65      183.93    104.09 o 
  11   9   7    12551.62    13013.15    307.89 o 
  13   9   7    16530.02    15751.70    366.46 o 
  15   9   7     3470.25     3059.44    209.37 o 
  17   9   7     4439.03     4356.81    421.09 o 
  19   9   7     1641.91     1464.00    185.93 o 
  21   9   7       18.27       21.48    158.06 o 
  23   9   7     5078.46     5303.50    531.86 o 
  25   9   7     4188.24     3995.41    272.47 o 
  27   9   7      209.06      319.74    200.97 o 
 -30  10   7     6779.02     7091.13    258.62 o 
 -28  10   7     3480.77     3873.45    234.55 o 
 -26  10   7      593.72      285.94    139.10 o 
 -24  10   7      689.65      461.26    136.36 o 
 -22  10   7    11232.23    10677.67    279.63 o 
 -20  10   7     6589.25     6431.51    221.90 o 
 -18  10   7     6105.44     6644.02    273.19 o 
 -16  10   7    26596.18    27188.94    540.93 o 
 -14  10   7     1263.89     1113.24    163.11 o 
 -12  10   7     2996.63     3212.09    202.20 o 
 -10  10   7     7493.19     7223.69    232.96 o 
  -8  10   7     8678.31     8220.97    232.61 o 
  -6  10   7     2035.44     2037.29    146.34 o 
  -4  10   7    27572.34    27877.40    501.64 o 
  -2  10   7     6074.52     5951.11    215.00 o 
   0  10   7     7862.93     7816.80    227.05 o 
   2  10   7    10583.25    10465.15    270.59 o 
   4  10   7     4660.71     4695.43    195.62 o 
   6  10   7      364.54      290.65    120.08 o 
   8  10   7    13231.05    13615.26    310.83 o 
  10  10   7    10340.62    11296.44    331.70 o 
  12  10   7      278.80      131.85    134.74 o 
  14  10   7    18248.15    17809.03    396.41 o 
  16  10   7     6077.05     6434.53    306.40 o 
  18  10   7     2044.69     2316.20    201.72 o 
  20  10   7     5768.35     5413.78    322.01 o 
  22  10   7     5386.02     5427.07    274.72 o 
  24  10   7      270.19      434.41    196.77 o 
 -25  11   7     3986.85     3846.79    194.31 o 
 -23  11   7     1698.53     1504.23    147.00 o 
 -21  11   7     3963.00     4082.88    242.93 o 
 -19  11   7    18610.79    18706.49    455.29 o 
 -17  11   7     1984.27     1451.69    190.15 o 
 -15  11   7     5894.05     5614.55    261.15 o 
 -13  11   7    11792.51    11839.31    353.14 o 
 -11  11   7      917.95      929.85    158.35 o 
  -9  11   7      745.60      922.58    181.25 o 
  -7  11   7     8065.78     8111.14    269.39 o 
  -5  11   7     9849.60    10300.38    283.95 o 
  -3  11   7     2978.07     2728.02    178.99 o 
  -1  11   7    22727.12    23509.63    552.78 o 
   1  11   7     3762.22     3971.48    198.79 o 
   3  11   7     4635.73     4815.96    208.69 o 
   5  11   7     3803.38     4068.38    200.16 o 
   7  11   7     7104.45     7489.91    311.93 o 
   9  11   7      307.84      276.24    142.34 o 
  11  11   7    23367.94    22900.78    467.67 o 
  13  11   7     4584.74     4603.58    315.89 o 
  15  11   7     3485.28     3122.74    221.67 o 
  17  11   7     7861.51     7455.85    316.41 o 
  19  11   7     5449.83     5447.27    274.28 o 
 -20  12   7     2575.22     2628.21    217.17 o 
 -18  12   7     4040.95     3781.25    242.34 o 
 -16  12   7    11877.39    11679.94    367.08 o 
 -14  12   7     1327.68     1043.08    188.23 o 
 -12  12   7     3365.24     3187.94    226.65 o 
 -10  12   7     9339.63     9622.99    335.18 o 
  -8  12   7     2346.94     2186.71    222.42 o 
  -6  12   7     1181.69     1097.64    185.62 o 
  -4  12   7    12600.71    13267.52    355.06 o 
  -2  12   7     6405.72     5888.09    237.59 o 
   0  12   7     5348.71     5608.82    296.61 o 
   2  12   7    11984.97    10647.70    495.22 o 
   4  12   7      496.37      398.63    159.51 o 
   6  12   7     1195.13     1010.51    174.97 o 
   8  12   7     8830.83     8354.07    352.58 o 
  10  12   7     8156.85     8385.90    375.86 o 
  12  12   7      859.49      843.56    182.50 o 
  -5  13   7     8425.17     7955.20    319.53 o 
  -3  13   7     4020.88     3849.58    249.94 o 
  -1  13   7    14908.09    15425.56    429.54 o 
 -46   0   8     1889.35     2352.22    351.49 o 
 -44   0   8    12438.59    12333.52    586.88 o 
 -42   0   8    25003.21    24345.58    794.38 o 
 -40   0   8     6651.48     6514.87    470.65 o 
 -38   0   8    60950.57    62514.14   1202.61 o 
 -36   0   8    30478.23    30630.65    650.19 o 
 -34   0   8     6908.51     7194.70    511.50 o 
 -32   0   8    21452.60    22112.25    569.81 o 
 -30   0   8   113534.54   116556.22   1330.94 o 
 -28   0   8     3502.05     3428.40    150.58 o 
 -26   0   8    47797.99    46602.88    650.53 o 
 -24   0   8    87625.49    90230.09   1034.47 o 
 -22   0   8    23656.05    22486.80    343.64 o 
 -20   0   8    28982.45    27935.61    390.16 o 
 -18   0   8   153411.95   152341.86   1567.69 o 
 -16   0   8    70522.59    70701.79    752.29 o 
 -14   0   8    74923.09    81690.24    807.14 o 
 -12   0   8    33014.50    30320.13    397.85 o 
 -10   0   8    26931.09    25075.21    304.41 o 
  -8   0   8     7404.15     7600.43    127.62 o 
  -6   0   8   240415.70   250565.22   2280.28 o 
  -4   0   8     6038.43     5260.96    101.57 o 
  -2   0   8    63735.66    73164.05    791.02 o 
   0   0   8   115652.13   123342.27   1377.52 o 
   2   0   8    22315.71    25878.73    398.46 o 
   4   0   8    55795.54    55993.06    716.87 o 
   6   0   8    24443.73    25738.46    373.98 o 
   8   0   8     5296.45     4063.49    123.59 o 
  10   0   8    22422.30    23484.36    377.15 o 
  12   0   8   185661.25   192246.84   2765.22 o 
  14   0   8    62938.36    62986.46   1367.70 o 
  16   0   8    40859.68    42336.48   1231.79 o 
  18   0   8    83901.33    83090.27   1375.97 o 
  20   0   8    25995.19    26142.68    837.10 o 
  22   0   8      482.67      530.83    121.62 o 
  24   0   8   102657.38    99644.04   1462.66 o 
  26   0   8    44212.46    44714.61    779.85 o 
  28   0   8     6115.99     6258.02    241.34 o 
  30   0   8    49557.54    48450.37    856.51 o 
  32   0   8    31753.64    31202.04    647.20 o 
  34   0   8     1406.40     1065.85    216.89 o 
  36   0   8    15999.32    15816.63    524.67 o 
  38   0   8    31421.56    31133.79    782.38 o 
 -45   1   8    18685.09    19807.00    519.94 o 
 -43   1   8      463.44      280.85    188.46 o 
 -41   1   8    24305.71    24197.46    555.12 o 
 -39   1   8    37245.84    37384.26    568.05 o 
 -37   1   8     4142.07     4460.67    198.90 o 
 -35   1   8    22655.28    23161.11    402.72 o 
 -33   1   8    69735.41    72059.25    745.56 o 
 -31   1   8     2052.21     2528.86    120.77 o 
 -29   1   8    44039.41    44222.47    477.75 o 
 -27   1   8    53588.60    53570.58    484.61 o 
 -25   1   8     7129.84     7474.06    138.84 o 
 -23   1   8    26232.19    26444.75    285.52 o 
 -21   1   8   124978.09   124017.78    988.21 o 
 -19   1   8    31627.97    32302.20    295.10 o 
 -17   1   8    83218.45    83957.23    606.54 o 
 -15   1   8   134916.27   137055.53    999.33 o 
 -13   1   8     4088.33     3700.65     72.48 o 
 -11   1   8    41555.80    39839.59    347.45 o 
  -9   1   8   127992.55   129318.77    929.02 o 
  -7   1   8    67647.56    71918.55    574.37 o 
  -5   1   8    34884.56    38803.41    320.07 o 
  -3   1   8   350354.00   358758.97   2633.10 o 
  -1   1   8    50810.98    51460.43    409.60 o 
   1   1   8    13425.12    12503.08    167.66 o 
   3   1   8   124480.66   125604.92    987.67 o 
   5   1   8   115658.16   117776.95    845.51 o 
   7   1   8    42090.93    41945.63    332.70 o 
   9   1   8   119530.69   119622.54   1118.09 o 
  11   1   8   110992.22   109386.29    993.26 o 
  13   1   8    10727.05    11385.96    166.72 o 
  15   1   8   209524.00   204237.44   1826.60 o 
  17   1   8    36962.12    34862.44    418.44 o 
  19   1   8      832.04      938.19     95.33 o 
  21   1   8    43625.91    43351.83    493.77 o 
  23   1   8    43126.06    40146.13    474.64 o 
  25   1   8      383.06      506.82     98.08 o 
  27   1   8    81708.71    80408.82    841.12 o 
  29   1   8    54167.61    54080.00    625.62 o 
  31   1   8     8800.28     9355.79    227.32 o 
  33   1   8    22756.99    22312.26    400.09 o 
  35   1   8    21792.59    20765.42    421.18 o 
  37   1   8     1337.87     1217.39    164.61 o 
  39   1   8    37221.44    38013.70    629.23 o 
 -46   2   8      729.65      801.22    234.05 o 
 -44   2   8    16962.06    17434.43    536.61 o 
 -42   2   8    18151.07    18021.44    578.24 o 
 -40   2   8     2557.01     2514.86    235.95 o 
 -38   2   8    28355.33    28299.19    473.30 o 
 -36   2   8    33009.18    33129.31    481.86 o 
 -34   2   8     6253.75     6418.01    268.30 o 
 -32   2   8    35628.97    36802.77    451.80 o 
 -30   2   8    67591.13    66860.73    663.87 o 
 -28   2   8     1412.08     1468.15     99.06 o 
 -26   2   8    16746.63    16197.13    248.45 o 
 -24   2   8    68769.41    67334.44    636.76 o 
 -22   2   8    18472.88    17764.41    244.04 o 
 -20   2   8    66522.48    65621.23    562.46 o 
 -18   2   8   139692.67   141395.86   1144.49 o 
 -16   2   8     5087.16     4541.29     96.07 o 
 -14   2   8   149681.61   154479.45   1182.18 o 
 -12   2   8    61288.46    60128.63    682.11 o 
 -10   2   8    26033.16    27183.88    275.52 o 
  -8   2   8    37771.95    39819.75    354.57 o 
  -6   2   8   308412.72   319168.22   2522.45 o 
  -4   2   8    10578.32    10350.05    133.48 o 
  -2   2   8    29708.18    31245.34    313.79 o 
   0   2   8   284681.12   290195.19   2411.50 o 
   2   2   8    53072.80    53598.38    479.38 o 
   4   2   8    32040.99    32987.40    309.00 o 
   6   2   8    73084.78    75145.66    650.64 o 
   8   2   8   101725.51   100333.20    850.01 o 
  10   2   8    22669.39    22820.16    257.63 o 
  12   2   8   152451.69   153518.02   1147.67 o 
  14   2   8    55652.55    55312.72    564.54 o 
  16   2   8    20739.07    19962.60    300.79 o 
  18   2   8    78591.76    75231.88    884.36 o 
  20   2   8    20268.20    20308.21    310.94 o 
  22   2   8      349.33      344.13     76.77 o 
  24   2   8    61077.65    60878.43    597.92 o 
  26   2   8    60426.72    57436.05    614.64 o 
  28   2   8     6767.96     7290.30    181.57 o 
  30   2   8    64708.85    64555.39    720.80 o 
  32   2   8    21308.28    21326.26    360.55 o 
  34   2   8      691.00      781.88    124.90 o 
  36   2   8    24529.81    24647.43    457.80 o 
  38   2   8    36836.21    37242.81    696.60 o 
 -45   3   8    18006.56    18380.15    513.58 o 
 -43   3   8      396.46       24.03    179.99 o 
 -41   3   8    14433.95    13870.72    422.46 o 
 -39   3   8    26711.16    26305.43    457.08 o 
 -37   3   8     8760.13     8832.71    247.48 o 
 -35   3   8    29280.35    28701.43    437.02 o 
 -33   3   8    67948.65    70025.91    771.12 o 
 -31   3   8      576.83      610.76    106.10 o 
 -29   3   8    41880.66    41106.78    523.91 o 
 -27   3   8    67812.73    66235.51    649.71 o 
 -25   3   8     3428.73     3775.95    138.80 o 
 -23   3   8    17040.30    16120.92    255.89 o 
 -21   3   8   124337.89   120375.73   1001.94 o 
 -19   3   8    29348.89    27478.60    286.09 o 
 -17   3   8    62627.54    60738.75    508.61 o 
 -15   3   8    94952.59    94393.52    762.04 o 
 -13   3   8    31057.25    30076.48    355.65 o 
 -11   3   8    37290.18    38818.75    383.48 o 
  -9   3   8    98400.62    96689.08    761.85 o 
  -7   3   8    79851.55    78304.52    667.07 o 
  -5   3   8    46164.48    49298.57    470.05 o 
  -3   3   8   325692.03   329002.03   2620.21 o 
  -1   3   8    13864.70    12944.79    155.53 o 
   1   3   8    42707.59    45474.02    420.79 o 
   3   3   8   122450.26   127010.87   1018.63 o 
   5   3   8    50641.78    50140.15    462.43 o 
   7   3   8    36263.34    38165.29    371.60 o 
   9   3   8   130910.20   132882.08   1110.75 o 
  11   3   8    91830.06    91525.67    768.96 o 
  13   3   8    31117.90    31727.36    338.95 o 
  15   3   8   195204.00   195811.34   1837.92 o 
  17   3   8    43825.44    43173.29    639.47 o 
  19   3   8     2464.33     2563.79    122.33 o 
  21   3   8   112899.23   112446.23   1108.92 o 
  23   3   8    51388.51    52243.40    601.66 o 
  25   3   8      820.45      718.31    110.19 o 
  27   3   8    85940.52    88363.25    936.69 o 
  29   3   8    65597.84    64533.33    743.89 o 
  31   3   8     9369.63     9219.66    262.47 o 
  33   3   8    30392.43    29858.24    483.87 o 
  35   3   8    30167.45    31821.45    576.88 o 
  37   3   8      507.92      371.34    214.68 o 
 -44   4   8    21240.80    21702.59    552.77 o 
 -42   4   8    14309.29    13530.55    429.10 o 
 -40   4   8     2554.66     2849.20    221.10 o 
 -38   4   8    12494.58    12897.12    299.70 o 
 -36   4   8    54195.10    55246.10    694.19 o 
 -34   4   8     1507.97     1673.69    139.12 o 
 -32   4   8    36265.67    37164.91    485.83 o 
 -30   4   8    47748.15    46235.98    625.11 o 
 -28   4   8     2827.97     2775.56    133.20 o 
 -26   4   8    19953.73    20087.72    323.00 o 
 -24   4   8    85485.59    85012.05    785.45 o 
 -22   4   8    23144.56    23381.13    305.06 o 
 -20   4   8    41986.25    40916.93    466.58 o 
 -18   4   8    71973.69    69374.05    619.55 o 
 -16   4   8    26204.60    24995.51    252.20 o 
 -14   4   8    36874.46    35491.13    421.23 o 
 -12   4   8   129405.45   130524.28   1086.48 o 
 -10   4   8     4256.62     4519.54     93.19 o 
  -8   4   8    10731.36    10149.18    167.77 o 
  -6   4   8   133238.20   131970.44   1104.03 o 
  -4   4   8    83807.27    85175.91    738.86 o 
  -2   4   8    28525.31    28738.79    296.14 o 
   0   4   8   101726.52    99017.26    844.43 o 
   2   4   8    30125.77    31777.13    383.42 o 
   4   4   8    21398.83    20336.72    320.93 o 
   6   4   8    89162.21    88712.84    856.97 o 
   8   4   8    59431.80    57777.39    532.98 o 
  10   4   8    13953.92    12920.99    181.47 o 
  12   4   8   154928.61   151257.56   1379.33 o 
  14   4   8    43181.75    41991.68    572.73 o 
  16   4   8     1397.86     1403.59     85.25 o 
  18   4   8    67525.75    65101.22    699.91 o 
  20   4   8    34995.91    34323.41    443.16 o 
  22   4   8     2652.84     2825.00    136.90 o 
  24   4   8    38842.93    39573.07    502.47 o 
  26   4   8    47306.17    48323.84    591.01 o 
  28   4   8      945.54      711.23    125.53 o 
  30   4   8    52094.29    53076.06    704.82 o 
  32   4   8    27703.66    28916.91    535.52 o 
  34   4   8      822.04      873.43    175.93 o 
  36   4   8    16328.18    15994.68    445.96 o 
 -43   5   8      179.99       57.77    249.52 o 
 -41   5   8    16419.88    17446.85    488.12 o 
 -39   5   8    28867.64    28387.75    528.86 o 
 -37   5   8     4278.85     4464.48    201.25 o 
 -35   5   8    18724.34    19050.80    361.99 o 
 -33   5   8    45148.02    45480.91    602.61 o 
 -31   5   8     4519.70     4486.31    180.60 o 
 -29   5   8    29062.54    29288.86    407.47 o 
 -27   5   8    55730.28    55466.34    627.12 o 
 -25   5   8     6620.14     6434.46    173.86 o 
 -23   5   8    14335.12    14938.44    294.05 o 
 -21   5   8   113906.12   114041.38   1100.95 o 
 -19   5   8    50541.20    50840.94    572.06 o 
 -17   5   8    52671.95    51257.37    538.26 o 
 -15   5   8    71605.99    72077.68    706.61 o 
 -13   5   8    13172.36    13383.48    230.74 o 
 -11   5   8    15526.75    14749.22    187.36 o 
  -9   5   8   147700.42   143982.00   1166.78 o 
  -7   5   8    37473.62    38924.79    388.68 o 
  -5   5   8    15025.28    13755.08    182.92 o 
  -3   5   8   140612.31   135855.59   1096.43 o 
  -1   5   8    54984.74    55060.68    488.63 o 
   1   5   8     3640.63     3490.93    123.78 o 
   3   5   8    86076.14    86097.29    932.85 o 
   5   5   8    39602.29    39058.16    441.15 o 
   7   5   8     9668.97     8641.06    175.12 o 
   9   5   8    78516.95    75370.02    840.28 o 
  11   5   8    60701.54    58819.07    577.18 o 
  13   5   8     8873.00     8649.12    164.51 o 
  15   5   8    66507.57    65777.20    660.37 o 
  17   5   8    32799.95    31197.97    407.03 o 
  19   5   8     5224.13     5154.31    164.01 o 
  21   5   8    42103.50    41482.01    518.24 o 
  23   5   8    19186.80    19147.36    337.33 o 
  25   5   8       75.71      201.53    119.34 o 
  27   5   8    48116.05    50213.85    686.40 o 
  29   5   8    33588.86    33809.38    577.52 o 
  31   5   8     2416.34     2466.92    201.20 o 
  33   5   8    31743.90    31961.24    736.52 o 
  35   5   8    14151.02    14823.22    416.29 o 
 -40   6   8     1911.74     2060.25    198.66 o 
 -38   6   8     6497.31     6699.20    281.38 o 
 -36   6   8    39702.86    41065.66    579.36 o 
 -34   6   8      549.86      679.62    134.98 o 
 -32   6   8    24058.13    23101.98    389.74 o 
 -30   6   8    34921.46    33723.73    481.80 o 
 -28   6   8     2598.39     2694.96    177.37 o 
 -26   6   8    21563.51    20900.23    344.61 o 
 -24   6   8    36200.28    36404.41    483.41 o 
 -22   6   8     8239.22     7862.86    200.86 o 
 -20   6   8    23367.85    23041.43    342.81 o 
 -18   6   8    45943.39    43523.30    525.07 o 
 -16   6   8     6625.55     6073.23    143.24 o 
 -14   6   8    32697.30    31256.77    362.40 o 
 -12   6   8    78065.16    74264.43    863.13 o 
 -10   6   8     1924.73     1749.72    105.40 o 
  -8   6   8    10411.87    10582.75    196.49 o 
  -6   6   8   109812.17   106743.90    929.39 o 
  -4   6   8    58951.19    57442.77    516.47 o 
  -2   6   8    50841.24    50886.61    532.03 o 
   0   6   8    68084.91    64398.88    534.55 o 
   2   6   8    11732.55    11344.69    185.06 o 
   4   6   8    12611.03    12468.84    220.16 o 
   6   6   8    70549.79    72012.65    987.36 o 
   8   6   8    52470.68    51039.48    592.20 o 
  10   6   8     8461.13     8886.11    187.23 o 
  12   6   8    97503.16    97789.33    848.69 o 
  14   6   8    24675.70    26891.53    422.37 o 
  16   6   8      168.39      160.36     88.76 o 
  18   6   8    63714.76    64146.49    742.72 o 
  20   6   8    25871.17    25503.52    438.75 o 
  22   6   8     5608.29     5751.16    292.98 o 
  24   6   8    26153.65    25895.71    466.63 o 
  26   6   8    38423.65    40024.72    632.97 o 
  28   6   8     1824.31     1707.69    180.97 o 
  30   6   8    37407.52    36332.04    617.76 o 
  32   6   8    14496.17    15243.96    410.22 o 
  34   6   8       10.68      188.24    174.23 o 
 -39   7   8    14325.23    13848.96    388.31 o 
 -37   7   8     2269.26     2311.82    182.58 o 
 -35   7   8    11695.52    11919.94    292.89 o 
 -33   7   8    34275.83    33588.70    501.96 o 
 -31   7   8     2717.85     2692.92    164.70 o 
 -29   7   8    19786.90    19278.17    350.39 o 
 -27   7   8    32729.77    33208.63    474.56 o 
 -25   7   8     6050.67     6087.17    268.62 o 
 -23   7   8     3338.23     3411.98    152.50 o 
 -21   7   8    62159.00    60662.34    702.57 o 
 -19   7   8    19974.60    19145.94    351.21 o 
 -17   7   8    32148.48    31924.09    424.58 o 
 -15   7   8    49989.33    49025.01    532.94 o 
 -13   7   8     8605.72     7729.93    192.71 o 
 -11   7   8     6719.85     6535.74    177.77 o 
  -9   7   8    66632.65    64456.70    708.97 o 
  -7   7   8    36608.88    35247.92    441.51 o 
  -5   7   8    15819.62    15735.93    220.42 o 
  -3   7   8    68107.67    66866.55    629.52 o 
  -1   7   8    20339.07    20192.75    245.93 o 
   1   7   8    12218.67    12473.70    192.51 o 
   3   7   8    61418.34    60808.57    692.21 o 
   5   7   8    17495.73    17471.17    311.75 o 
   7   7   8     3451.28     3641.48    156.13 o 
   9   7   8    55183.44    56139.65    700.45 o 
  11   7   8    40648.61    42430.89    513.95 o 
  13   7   8     5445.56     5684.50    167.15 o 
  15   7   8    45396.34    47099.11    668.35 o 
  17   7   8    16172.79    16038.04    312.04 o 
  19   7   8      974.74      784.07    134.48 o 
  21   7   8    31575.90    33782.51    571.01 o 
  23   7   8    29260.91    30965.38    630.23 o 
  25   7   8       67.24       49.42    132.57 o 
  27   7   8    32881.91    32843.12    601.00 o 
  29   7   8    19593.63    22845.83    683.84 o 
  31   7   8      974.79      837.00    190.75 o 
 -36   8   8    19797.08    19993.24    441.81 o 
 -34   8   8     2544.41     2222.47    171.10 o 
 -32   8   8    16373.63    16279.07    339.04 o 
 -30   8   8    38981.14    38011.00    540.44 o 
 -28   8   8     1701.93     1445.63    143.31 o 
 -26   8   8    14455.13    14823.06    302.97 o 
 -24   8   8    30808.90    29978.20    442.67 o 
 -22   8   8    18129.79    17324.43    311.32 o 
 -20   8   8    14122.94    14370.00    276.75 o 
 -18   8   8    60149.53    58398.71    715.51 o 
 -16   8   8     8209.05     8176.55    202.23 o 
 -14   8   8    13362.40    11977.39    335.87 o 
 -12   8   8    35548.52    33447.51    467.40 o 
 -10   8   8    14865.12    14157.93    260.98 o 
  -8   8   8     2223.30     2032.33    121.97 o 
  -6   8   8    62059.04    58776.49    672.77 o 
  -4   8   8    19325.25    18597.86    299.89 o 
  -2   8   8     5445.46     5789.05    167.08 o 
   0   8   8    32037.17    32510.57    380.99 o 
   2   8   8    21275.30    20346.71    286.97 o 
   4   8   8     3613.60     4300.68    176.18 o 
   6   8   8    46825.07    46471.88    560.60 o 
   8   8   8    15543.59    15353.10    311.13 o 
  10   8   8     2163.59     2252.44    116.84 o 
  12   8   8    35225.46    34838.32    446.38 o 
  14   8   8    21967.44    21059.42    402.49 o 
  16   8   8     8687.15     8924.71    260.88 o 
  18   8   8    30299.55    29931.25    530.41 o 
  20   8   8    10663.76    10558.94    533.35 o 
  22   8   8      420.79      365.30    158.69 o 
  24   8   8    16735.60    17281.84    439.22 o 
  26   8   8    21406.66    21982.67    565.15 o 
  28   8   8      973.41     1388.72    378.01 o 
  30   8   8    19601.99    20835.74   1030.90 o 
 -33   9   8    18546.03    18780.13    371.10 o 
 -31   9   8     3268.52     2848.86    177.10 o 
 -29   9   8    10270.88     9839.63    282.07 o 
 -27   9   8    18549.11    18252.63    348.23 o 
 -25   9   8     4085.01     3497.76    170.85 o 
 -23   9   8     6805.78     6680.45    231.34 o 
 -21   9   8    27743.25    27386.55    433.68 o 
 -19   9   8     6718.49     6281.77    234.53 o 
 -17   9   8     8648.16     8032.69    265.23 o 
 -15   9   8    32318.52    30412.62    527.90 o 
 -13   9   8     7230.23     7355.68    367.23 o 
 -11   9   8    12178.37    11910.25    273.23 o 
  -9   9   8    49547.68    49629.84    608.34 o 
  -7   9   8    12025.29    11650.74    261.34 o 
  -5   9   8     7393.50     7596.37    245.44 o 
  -3   9   8    40884.47    40486.96    545.05 o 
  -1   9   8    22477.05    22604.26    351.91 o 
   1   9   8    10900.04    11238.52    240.46 o 
   3   9   8    37900.11    38590.27    729.99 o 
   5   9   8    11770.55    13052.37    290.22 o 
   7   9   8     2548.97     2337.04    140.00 o 
   9   9   8    40392.16    42100.28    740.90 o 
  11   9   8    22338.69    23313.77    434.59 o 
  13   9   8      383.83      232.95    125.21 o 
  15   9   8    33978.98    35366.95    685.91 o 
  17   9   8    16605.99    17882.44    454.02 o 
  19   9   8     1054.23      913.01    230.24 o 
  21   9   8    18279.11    18945.94    558.33 o 
  23   9   8    17207.52    17666.52    491.44 o 
  25   9   8      338.35      554.91    198.49 o 
  27   9   8    15599.38    16580.17    505.82 o 
 -30  10   8    16831.02    15924.85    339.32 o 
 -28  10   8      899.09      812.38    140.97 o 
 -26  10   8     6358.30     6220.70    215.03 o 
 -24  10   8    16084.16    15537.19    328.32 o 
 -22  10   8     3471.77     3200.18    163.32 o 
 -20  10   8     5173.21     5562.81    234.45 o 
 -18  10   8    21409.65    20427.75    438.57 o 
 -16  10   8     6829.92     6666.55    269.84 o 
 -14  10   8     6053.42     5930.85    257.69 o 
 -12  10   8    20280.12    21514.64    437.51 o 
 -10  10   8     4431.12     4492.19    211.59 o 
  -8  10   8     6604.65     6458.78    225.55 o 
  -6  10   8    27106.77    26502.04    441.27 o 
  -4  10   8     8978.08     8711.71    238.54 o 
  -2  10   8     5205.30     5100.85    202.83 o 
   0  10   8    28270.78    28197.96    443.26 o 
   2  10   8    12989.80    12622.90    297.74 o 
   4  10   8     5766.31     6193.42    216.99 o 
   6  10   8    24218.97    24582.61    431.59 o 
   8  10   8     7896.61     7844.82    237.52 o 
  10  10   8      754.80      864.00    138.34 o 
  12  10   8    23377.93    23678.91    498.43 o 
  14  10   8    10255.46    10105.63    331.26 o 
  16  10   8     3577.22     3953.70    306.34 o 
  18  10   8    19130.53    20354.80    471.34 o 
  20  10   8     9246.55     9514.75    333.06 o 
  22  10   8      286.11      257.29    212.80 o 
 -25  11   8     4119.70     3724.21    277.98 o 
 -23  11   8     5927.46     6324.18    275.40 o 
 -21  11   8    11537.22    11912.37    353.19 o 
 -19  11   8     5526.18     5193.85    251.65 o 
 -17  11   8     3653.93     3837.27    237.48 o 
 -15  11   8    24590.31    25375.12    539.38 o 
 -13  11   8     2252.32     2198.83    232.09 o 
 -11  11   8     1857.68     1772.52    180.44 o 
  -9  11   8    15844.43    15724.67    452.22 o 
  -7  11   8     7371.76     7818.62    291.26 o 
  -5  11   8     2287.22     2064.60    179.45 o 
  -3  11   8    17889.26    18461.18    380.07 o 
  -1  11   8     4811.65     4827.17    213.31 o 
   1  11   8     2492.63     3247.11    190.56 o 
   3  11   8    15716.83    16974.83    366.67 o 
   5  11   8    10026.19    10392.92    288.20 o 
   7  11   8     2802.52     3079.34    209.64 o 
   9  11   8    13506.03    14745.91    365.37 o 
  11  11   8     5935.30     5536.22    255.38 o 
  13  11   8     1371.17     1211.75    176.53 o 
  15  11   8    17818.76    18990.16    462.41 o 
  17  11   8     5604.86     6183.62    355.46 o 
 -18  12   8    12367.36    12544.75    391.77 o 
 -16  12   8     2833.46     2309.07    224.25 o 
 -14  12   8     5013.37     4991.94    267.71 o 
 -12  12   8    10368.88    11242.06    365.73 o 
 -10  12   8     5824.97     6130.67    284.14 o 
  -8  12   8     1586.27     1566.94    203.73 o 
  -6  12   8    15055.57    14579.97    404.78 o 
  -4  12   8     1354.43      972.01    184.19 o 
  -2  12   8     1862.52     2309.31    195.54 o 
   0  12   8    15093.87    16025.10    491.68 o 
   2  12   8     6273.91     5796.27    241.46 o 
   4  12   8     2655.87     2767.47    204.08 o 
   6  12   8     9827.22     9813.81    314.30 o 
   8  12   8     5757.52     6246.55    322.63 o 
  10  12   8      409.92      577.70    171.88 o 
 -45   1   9       10.51     -270.75    180.50 o 
 -43   1   9      171.93       98.20    185.71 o 
 -41   1   9      544.17      321.71    172.15 o 
 -39   1   9     1435.94     1332.33    158.90 o 
 -37   1   9        7.29      -63.04    123.73 o 
 -35   1   9     2690.98     2939.23    164.24 o 
 -33   1   9      307.11      284.79    101.65 o 
 -31   1   9       21.06     -121.81     81.21 o 
 -29   1   9     1488.65     1584.05    105.30 o 
 -27   1   9     4059.98     4539.59    123.20 o 
 -25   1   9      496.24      540.19     70.57 o 
 -23   1   9      545.95      545.36     62.02 o 
 -21   1   9       40.12      -52.56     45.02 o 
 -19   1   9       18.05      -45.21     39.82 o 
 -17   1   9      549.06      466.87     49.86 o 
 -15   1   9       79.97       61.28     39.19 o 
 -13   1   9       42.66       38.48     29.39 o 
 -11   1   9     1808.06     1533.85     63.20 o 
  -9   1   9      558.18      901.83     48.95 o 
  -7   1   9      158.01      265.87     37.79 o 
  -5   1   9     4358.97     5154.76     80.04 o 
  -3   1   9      107.17      394.27     35.57 o 
  -1   1   9    11688.63    10518.23    153.17 o 
   1   1   9     6038.06     5338.81     91.55 o 
   3   1   9     1452.60     1533.52     49.12 o 
   5   1   9      102.90      -20.33     33.95 o 
   7   1   9     4348.40     4339.60     77.76 o 
   9   1   9      987.75      980.07     51.20 o 
  11   1   9       26.02      -34.58     29.31 o 
  13   1   9     1594.98     1597.00     73.13 o 
  15   1   9      430.37      187.00     58.08 o 
  17   1   9     1086.86     1114.81     75.96 o 
  19   1   9      172.69      132.40     64.59 o 
  21   1   9     2246.67     2361.91    120.33 o 
  23   1   9      463.39      480.66     89.59 o 
  25   1   9      483.88      245.16     94.55 o 
  27   1   9     1755.60     1485.42    124.46 o 
  29   1   9      302.08      118.61    111.36 o 
  31   1   9       31.07     -117.77    111.26 o 
  33   1   9       29.97      -51.06    124.27 o 
  35   1   9        0.97     -162.11    126.90 o 
  37   1   9       65.91      -75.93    135.38 o 
 -46   2   9       65.51     -159.19    212.66 o 
 -44   2   9      311.19      -68.18    188.00 o 
 -42   2   9      490.71      176.63    183.24 o 
 -40   2   9      430.63      319.12    150.49 o 
 -38   2   9     1611.17     1627.91    172.79 o 
 -36   2   9      695.36      547.15    141.04 o 
 -34   2   9     3751.37     3396.94    158.94 o 
 -32   2   9      134.33       96.85     88.61 o 
 -30   2   9     1251.93     1385.74    114.95 o 
 -28   2   9     5090.39     5347.09    148.52 o 
 -26   2   9     4202.34     4275.40    121.85 o 
 -24   2   9     1347.40     1228.96     79.61 o 
 -22   2   9     2986.09     2970.78     98.59 o 
 -20   2   9     7551.72     7596.88    146.41 o 
 -18   2   9     2367.28     2477.05     76.46 o 
 -16   2   9    15585.44    15256.97    232.93 o 
 -14   2   9     4662.41     4808.63    110.51 o 
 -12   2   9     1991.74     2135.56     77.40 o 
 -10   2   9     1398.86     1491.31     57.93 o 
  -8   2   9     6838.25     7507.60    153.10 o 
  -6   2   9    10961.65    12720.34    152.26 o 
  -4   2   9      203.69      211.81     30.54 o 
  -2   2   9     2708.83     2576.66     71.25 o 
   0   2   9      847.77      818.42     57.25 o 
   2   2   9    13002.38    13197.40    173.03 o 
   4   2   9       79.46       65.69     45.59 o 
   6   2   9     3351.97     3310.35     84.59 o 
   8   2   9      153.52      139.31     54.82 o 
  10   2   9     1197.55     1220.54     59.48 o 
  12   2   9     3494.22     3692.24     93.29 o 
  14   2   9      410.41      174.79     54.25 o 
  16   2   9      231.95      214.09     70.44 o 
  18   2   9        7.60      -38.00     76.78 o 
  20   2   9      574.83      536.60     93.50 o 
  22   2   9       98.59       23.65     89.71 o 
  24   2   9      395.26      351.32    103.35 o 
  26   2   9       56.91       65.05    107.67 o 
  28   2   9     4373.03     4479.14    186.49 o 
  30   2   9      127.18      108.66    140.68 o 
  32   2   9       21.40      194.55    147.54 o 
  34   2   9       74.80       73.09    163.25 o 
  36   2   9      158.22       49.31    175.73 o 
 -45   3   9      216.62     -235.57    196.49 o 
 -43   3   9      751.02      213.13    188.03 o 
 -41   3   9      337.57      179.83    180.78 o 
 -39   3   9     1255.37     1286.31    206.66 o 
 -37   3   9      498.04      331.48    137.02 o 
 -35   3   9      866.55      785.63    142.83 o 
 -33   3   9      492.50      620.91    113.55 o 
 -31   3   9      567.18      463.37     99.30 o 
 -29   3   9      219.70      198.04     81.99 o 
 -27   3   9      328.65      279.99     79.58 o 
 -25   3   9     2835.98     2990.17    114.38 o 
 -23   3   9     5580.43     5744.21    137.37 o 
 -21   3   9       76.64      -48.97     54.46 o 
 -19   3   9       78.17      128.66     55.90 o 
 -17   3   9     3360.74     3229.37     86.94 o 
 -15   3   9     5639.30     5810.05    104.36 o 
 -13   3   9    11395.23    11264.67    166.47 o 
 -11   3   9       94.25       18.74     40.68 o 
  -9   3   9     5986.77     6330.37     97.38 o 
  -7   3   9     1094.52     1371.88     54.75 o 
  -5   3   9    10448.28     9329.71    142.65 o 
  -3   3   9      255.78      215.93     59.71 o 
  -1   3   9     9843.42    10076.12    142.78 o 
   1   3   9      227.66      103.57     44.72 o 
   3   3   9     3954.39     4195.21    110.19 o 
   5   3   9     2086.72     2074.72     72.55 o 
   7   3   9      593.29      647.56     71.16 o 
   9   3   9      651.68      729.92     60.80 o 
  11   3   9    24803.91    22953.20    256.32 o 
  13   3   9     3724.41     3126.62    123.51 o 
  15   3   9     1944.90     1946.68    122.49 o 
  17   3   9      671.20      659.93     91.79 o 
  19   3   9    14357.88    13644.89    253.31 o 
  21   3   9     3809.81     3878.07    146.46 o 
  23   3   9       63.76       38.46     92.50 o 
  25   3   9     7079.76     6939.28    211.25 o 
  27   3   9    10955.62    10843.30    266.86 o 
  29   3   9     4093.20     3846.45    187.58 o 
  31   3   9      677.62      494.27    150.30 o 
  33   3   9      505.28      342.80    151.99 o 
  35   3   9       31.26       -1.59    158.22 o 
  37   3   9     1681.93     1666.50    314.11 o 
 -44   4   9     1584.28     1677.27    242.05 o 
 -42   4   9        5.94     -214.17    179.60 o 
 -40   4   9      643.32      594.93    156.74 o 
 -38   4   9     2143.86     2217.57    159.20 o 
 -36   4   9     2020.22     2134.49    151.71 o 
 -34   4   9     4086.87     4128.62    170.21 o 
 -32   4   9      512.49      442.30    109.65 o 
 -30   4   9       17.18      -80.02     93.54 o 
 -28   4   9     1383.25     1293.67    113.13 o 
 -26   4   9     6435.62     6361.92    187.34 o 
 -24   4   9     1240.85     1253.11     92.60 o 
 -22   4   9      261.51      197.76     70.31 o 
 -20   4   9     4424.96     4820.80    129.53 o 
 -18   4   9      154.37      136.81     50.18 o 
 -16   4   9     6497.11     6196.20    138.79 o 
 -14   4   9     5924.54     6197.35    136.05 o 
 -12   4   9      230.74      123.71     39.19 o 
 -10   4   9     4924.70     5152.71     90.69 o 
  -8   4   9      988.48     1338.70     65.88 o 
  -6   4   9      911.32      906.60     57.52 o 
  -4   4   9     3543.48     3763.16    109.72 o 
  -2   4   9     7579.89     7646.00    127.83 o 
   0   4   9      134.01       42.74     40.87 o 
   2   4   9     9612.86    10494.37    145.23 o 
   4   4   9     5934.44     6144.19    109.22 o 
   6   4   9     9684.61    10651.19    150.59 o 
   8   4   9     6957.35     6792.34    121.81 o 
  10   4   9    11313.59    11280.13    220.67 o 
  12   4   9     4168.13     4268.14    117.80 o 
  14   4   9     7522.67     8072.77    162.80 o 
  16   4   9     5690.18     5754.42    190.32 o 
  18   4   9      566.89      636.34    102.01 o 
  20   4   9     1062.31      927.81    113.84 o 
  22   4   9     2039.05     2135.09    130.44 o 
  24   4   9     1170.62     1414.01    134.17 o 
  26   4   9     3594.18     4063.22    186.22 o 
  28   4   9    11540.87    11319.45    350.94 o 
  30   4   9     1372.76     1031.63    153.96 o 
  32   4   9     2079.28     1961.49    211.83 o 
  34   4   9      175.44       62.52    174.22 o 
  36   4   9      202.57     -135.91    180.20 o 
 -43   5   9     2638.64     2601.47    331.03 o 
 -41   5   9     1170.07     1396.72    285.50 o 
 -39   5   9      373.31       88.79    145.60 o 
 -37   5   9     5678.62     6161.65    238.32 o 
 -35   5   9     4892.68     5020.61    223.62 o 
 -33   5   9      222.35     -102.87    131.22 o 
 -31   5   9     7789.80     7927.13    213.36 o 
 -29   5   9     1115.93     1223.96    119.64 o 
 -27   5   9       15.16     -132.81     88.54 o 
 -25   5   9     1045.70      995.38    106.35 o 
 -23   5   9    10831.79    11161.19    217.77 o 
 -21   5   9       72.69      -26.59     73.41 o 
 -19   5   9     5922.01     5421.10    140.98 o 
 -17   5   9     8834.76     8542.57    166.10 o 
 -15   5   9       15.07      -21.51     44.97 o 
 -13   5   9    16644.46    16643.02    273.70 o 
 -11   5   9     2072.98     2327.86     97.02 o 
  -9   5   9       24.08      -11.58     48.77 o 
  -7   5   9     4248.42     4029.96    111.93 o 
  -5   5   9    21329.87    21051.56    277.29 o 
  -3   5   9       53.84      -73.85     49.23 o 
  -1   5   9    10716.32     9635.41    173.75 o 
   1   5   9     2833.36     2795.89     91.29 o 
   3   5   9      226.25      148.69     69.87 o 
   5   5   9      154.63       31.77     69.76 o 
   7   5   9     4395.43     4732.94    157.16 o 
   9   5   9     2906.91     3262.34    113.46 o 
  11   5   9     7790.14     7197.49    151.76 o 
  13   5   9     4555.55     4857.37    135.25 o 
  15   5   9       58.58      107.29     85.33 o 
  17   5   9     2387.24     2405.96    129.73 o 
  19   5   9     1132.66     1179.74    114.55 o 
  21   5   9     1076.75     1287.31    127.80 o 
  23   5   9     2089.71     1721.74    143.01 o 
  25   5   9     6817.24     6399.24    224.49 o 
  27   5   9     1243.27     1466.09    169.46 o 
  29   5   9     3829.92     3960.13    237.74 o 
  31   5   9     3490.66     3089.10    235.07 o 
  33   5   9       81.35      -52.28    171.17 o 
 -40   6   9     2143.30     1761.76    185.40 o 
 -38   6   9     4074.12     4321.25    219.40 o 
 -36   6   9      411.81      386.03    138.39 o 
 -34   6   9     9091.39     9789.23    263.65 o 
 -32   6   9     4925.51     4929.81    196.65 o 
 -30   6   9     1236.47     1197.73    133.43 o 
 -28   6   9     5075.33     4857.92    182.95 o 
 -26   6   9     1844.50     1935.00    136.62 o 
 -24   6   9      599.57      643.69    107.11 o 
 -22   6   9     6123.82     6115.63    179.12 o 
 -20   6   9    24838.23    24864.29    361.75 o 
 -18   6   9      204.11      160.73     85.99 o 
 -16   6   9    13874.43    13470.43    217.95 o 
 -14   6   9     6384.96     6427.68    186.41 o 
 -12   6   9      593.33      289.09     76.13 o 
 -10   6   9     3203.39     3232.02    170.98 o 
  -8   6   9     9958.93    10550.82    172.46 o 
  -6   6   9     1238.39     1422.46     81.26 o 
  -4   6   9    16824.80    17068.83    210.51 o 
  -2   6   9    29169.87    30124.97    312.06 o 
   0   6   9      169.13      238.19     49.38 o 
   2   6   9     4495.37     4752.78    133.85 o 
   4   6   9     4705.30     4651.09    135.33 o 
   6   6   9     4326.37     4180.42    132.73 o 
   8   6   9     3240.39     3621.62    138.42 o 
  10   6   9    18824.07    19183.74    308.24 o 
  12   6   9     2007.46     1940.09     90.59 o 
  14   6   9    13603.89    14486.78    271.94 o 
  16   6   9     7547.16     7514.07    197.11 o 
  18   6   9     1082.58     1116.67    131.79 o 
  20   6   9     1950.13     1716.57    150.29 o 
  22   6   9    10704.87    11076.51    293.96 o 
  24   6   9     2670.98     2941.73    204.24 o 
  26   6   9     1059.02      810.93    159.07 o 
  28   6   9    10183.11    10119.92    314.72 o 
  30   6   9      688.73      624.74    171.66 o 
  32   6   9     1188.40     1389.61    208.74 o 
 -39   7   9       38.97     -212.21    141.47 o 
 -37   7   9     2692.22     2729.52    189.65 o 
 -35   7   9     5185.54     4899.93    211.87 o 
 -33   7   9      308.70       59.06    127.77 o 
 -31   7   9    12101.57    12106.86    287.51 o 
 -29   7   9     3712.49     4130.31    189.83 o 
 -27   7   9     1990.70     2125.23    148.00 o 
 -25   7   9     1467.55     1468.66    130.33 o 
 -23   7   9    10741.44    10385.16    240.42 o 
 -21   7   9     1251.16     1305.45    118.60 o 
 -19   7   9    20021.59    19184.72    314.46 o 
 -17   7   9    13677.70    13987.40    241.05 o 
 -15   7   9     1649.22     1451.31    119.99 o 
 -13   7   9     4641.46     4146.67    156.45 o 
 -11   7   9     1824.87     2046.35    120.34 o 
  -9   7   9     6039.83     6215.90    169.89 o 
  -7   7   9    12337.08    11292.96    210.34 o 
  -5   7   9    17888.09    18059.33    244.11 o 
  -3   7   9       55.16       77.82     65.80 o 
  -1   7   9     9184.32     8614.97    152.99 o 
   1   7   9    15121.71    14513.22    215.74 o 
   3   7   9      194.62      252.14     89.03 o 
   5   7   9     8012.48     7286.65    208.99 o 
   7   7   9    14222.38    12534.57    272.44 o 
   9   7   9      635.56      857.98    122.18 o 
  11   7   9     6912.38     6673.50    208.78 o 
  13   7   9    24229.76    24283.65    317.44 o 
  15   7   9     1884.20     2030.00    134.54 o 
  17   7   9    10668.25    10362.99    254.71 o 
  19   7   9     3968.40     3945.70    178.92 o 
  21   7   9     3354.10     3630.97    183.73 o 
  23   7   9      942.65      727.21    149.79 o 
  25   7   9    20338.85    21888.21    444.23 o 
  27   7   9     4214.96     4314.71    234.51 o 
  29   7   9     3283.05     3242.20    235.74 o 
  31   7   9     7156.43     6140.51    316.52 o 
 -36   8   9     1783.11     1516.28    167.95 o 
 -34   8   9     4577.02     4645.26    210.09 o 
 -32   8   9    13110.82    12895.43    369.85 o 
 -30   8   9      655.54      488.46    136.41 o 
 -28   8   9     3997.68     3666.90    178.39 o 
 -26   8   9     3014.29     2947.10    160.84 o 
 -24   8   9     1501.63     1501.05    136.69 o 
 -22   8   9     7146.01     7053.41    205.09 o 
 -20   8   9    23921.75    24093.04    389.79 o 
 -18   8   9     3302.48     3754.96    184.05 o 
 -16   8   9     8940.61     8846.16    311.92 o 
 -14   8   9     6682.10     6856.39    220.10 o 
 -12   8   9      131.82       38.89     96.74 o 
 -10   8   9     3268.03     3503.87    157.03 o 
  -8   8   9    14316.67    14066.45    262.56 o 
  -6   8   9     1237.96     1306.53    144.21 o 
  -4   8   9    10638.51    10763.49    290.74 o 
  -2   8   9    24653.08    24588.86    359.09 o 
   0   8   9     1265.45      869.17     84.86 o 
   2   8   9     6571.52     7353.05    162.59 o 
   4   8   9     7306.56     8002.61    225.34 o 
   6   8   9     3072.83     3386.66    168.13 o 
   8   8   9     3916.68     4696.80    207.15 o 
  10   8   9    15785.78    16568.71    356.31 o 
  12   8   9     4495.72     4123.35    134.62 o 
  14   8   9     7133.53     7160.95    227.71 o 
  16   8   9    15990.84    17041.31    370.58 o 
  18   8   9      113.97      107.36    126.92 o 
  20   8   9     1065.33     1001.77    157.81 o 
  22   8   9     8394.34     8680.05    314.26 o 
  24   8   9     5546.23     5992.42    281.25 o 
  26   8   9     1802.87     1441.79    219.05 o 
  28   8   9     8642.41     8451.96    470.35 o 
 -33   9   9     1630.08     1562.20    191.04 o 
 -31   9   9    10680.00    10903.75    286.64 o 
 -29   9   9     4996.44     5007.11    204.80 o 
 -27   9   9     1142.84     1116.51    149.62 o 
 -25   9   9     3084.55     2975.29    167.31 o 
 -23   9   9    11923.58    11446.90    275.79 o 
 -21   9   9     2922.05     2862.53    152.27 o 
 -19   9   9    15288.58    15504.58    349.91 o 
 -17   9   9    21078.14    21691.42    415.62 o 
 -15   9   9      196.13      118.53    125.89 o 
 -13   9   9     4843.29     4703.77    198.98 o 
 -11   9   9    10194.41     9702.26    304.51 o 
  -9   9   9     2716.83     2591.72    156.35 o 
  -7   9   9    10683.93    10608.18    258.16 o 
  -5   9   9    30515.21    29387.91    443.70 o 
  -3   9   9     3286.94     3655.80    182.22 o 
  -1   9   9     7006.95     6646.54    192.86 o 
   1   9   9    18040.83    18354.03    330.32 o 
   3   9   9     4287.30     4640.97    172.43 o 
   5   9   9     4274.97     4478.47    169.27 o 
   7   9   9     9600.72     8984.08    192.02 o 
   9   9   9    10271.16    10986.27    285.55 o 
  11   9   9     1565.66     1344.82    197.36 o 
  13   9   9    26474.65    27888.39    690.64 o 
  15   9   9     2124.69     2088.08    180.70 o 
  17   9   9     4152.01     3968.50    226.09 o 
  19   9   9     4453.78     4532.17    335.03 o 
  21   9   9     4826.27     4976.29    338.85 o 
  23   9   9      744.89      496.76    190.93 o 
  25   9   9    11452.25    11430.97    491.96 o 
 -30  10   9      116.97      162.02    137.41 o 
 -28  10   9     4718.44     4922.56    203.54 o 
 -26  10   9     2690.99     2900.59    176.51 o 
 -24  10   9     1113.46      826.26    128.53 o 
 -22  10   9     9633.27     9521.63    296.81 o 
 -20  10   9    18118.01    17063.98    382.74 o 
 -18  10   9      162.98      372.58    142.05 o 
 -16  10   9     8972.78     8902.70    277.49 o 
 -14  10   9    13242.03    14190.67    334.79 o 
 -12  10   9       28.66      -75.74    131.23 o 
 -10  10   9     2730.53     2966.36    247.56 o 
  -8  10   9     9769.55    10101.54    319.64 o 
  -6  10   9     7389.80     8119.87    252.37 o 
  -4  10   9    14927.25    14851.59    332.06 o 
  -2  10   9    20148.90    20062.93    383.64 o 
   0  10   9       69.18      -13.83    111.51 o 
   2  10   9     5437.68     5226.72    209.81 o 
   4  10   9     8167.51     7479.52    325.32 o 
   6  10   9     4051.30     3940.58    207.02 o 
   8  10   9     2362.69     2205.56    188.71 o 
  10  10   9    16654.54    15006.79    367.43 o 
  12  10   9     1470.56     1184.20    207.09 o 
  14  10   9     3753.58     3604.17    204.59 o 
  16  10   9    12284.94    12370.72    356.99 o 
  18  10   9      981.29      809.97    192.91 o 
  20  10   9      958.66      655.38    172.46 o 
 -25  11   9     4821.27     5033.56    260.95 o 
 -23  11   9     8864.51     9208.60    325.00 o 
 -21  11   9      693.92      577.65    173.50 o 
 -19  11   9     7759.61     8275.56    299.42 o 
 -17  11   9    14560.49    14935.24    368.21 o 
 -15  11   9       40.61        6.66    147.12 o 
 -13  11   9     3546.13     3743.67    244.33 o 
 -11  11   9     5316.18     5396.94    244.31 o 
  -9  11   9     1183.49     1240.68    180.11 o 
  -7  11   9     3623.52     3744.69    228.06 o 
  -5  11   9    11437.19    11552.08    326.68 o 
  -3  11   9     2346.90     2287.40    184.90 o 
  -1  11   9    13807.73    13222.50    346.03 o 
   1  11   9     9824.60     9968.28    287.37 o 
   3  11   9      199.66       24.21    129.73 o 
   5  11   9     1209.50     1244.96    152.54 o 
   7  11   9    11192.45    11066.72    355.94 o 
   9  11   9     3608.33     3693.45    241.17 o 
  11  11   9     4483.45     4869.70    253.13 o 
  13  11   9    19372.75    20045.02    465.85 o 
  15  11   9      101.40      229.24    156.02 o 
 -16  12   9    10224.02    10723.63    369.99 o 
 -14  12   9    11411.28    11745.13    379.34 o 
 -12  12   9      425.99      610.11    183.64 o 
 -10  12   9     1940.28     2430.21    218.31 o 
  -8  12   9    10931.11    11320.76    392.13 o 
  -6  12   9     5576.13     5446.40    299.19 o 
  -4  12   9     9754.23     9163.70    367.83 o 
  -2  12   9    12090.40    12108.67    377.38 o 
   0  12   9      282.79      217.08    201.95 o 
   2  12   9     3723.18     3733.19    237.91 o 
   4  12   9     7001.13     7552.42    306.19 o 
   6  12   9     2585.66     2717.39    239.00 o 
   8  12   9     1173.74      801.01    180.74 o 
 -46   0  10    12257.28    14084.52   1023.19 o 
 -44   0  10     3211.08     3432.63    450.06 o 
 -42   0  10    23641.97    24345.69    806.14 o 
 -40   0  10    28831.07    30586.22    768.53 o 
 -38   0  10      213.89      263.08    189.98 o 
 -36   0  10    53873.17    53570.34    962.79 o 
 -34   0  10    38075.18    39563.55    840.15 o 
 -32   0  10     1198.23     1473.41    189.39 o 
 -30   0  10    50056.76    48735.40    710.85 o 
 -28   0  10    66940.04    66182.12    886.74 o 
 -26   0  10     1468.36     1630.23    133.75 o 
 -24   0  10    33898.09    33478.93    503.83 o 
 -22   0  10   149769.39   148539.16   1515.75 o 
 -20   0  10    11020.56    11706.70    234.61 o 
 -18   0  10   174121.02   170316.91   2139.88 o 
 -16   0  10   125186.51   126278.77   1219.89 o 
 -14   0  10     6348.21     6942.19    151.99 o 
 -12   0  10    93425.81    90653.59    887.80 o 
 -10   0  10   108884.90   103301.16    996.63 o 
  -8   0  10    32198.88    32103.39    367.39 o 
  -6   0  10   108685.45   112807.52   1126.43 o 
  -4   0  10   291707.97   302395.12   2892.47 o 
  -2   0  10    22985.33    22887.55    639.40 o 
   0   0  10    23001.13    21360.16    550.18 o 
   2   0  10   247470.61   244632.31   3958.36 o 
   4   0  10    36311.37    34775.44    622.99 o 
   6   0  10    42365.83    45563.23    541.43 o 
   8   0  10   134017.62   135506.94   2102.68 o 
  10   0  10    87525.83    85462.01   1262.46 o 
  12   0  10    25600.11    24716.35    384.19 o 
  14   0  10   138148.94   142453.05   1789.05 o 
  16   0  10    27600.95    29441.73    490.09 o 
  18   0  10     9652.26     9187.50    267.83 o 
  20   0  10    41578.58    40363.09    796.35 o 
  22   0  10    30223.10    30533.03    697.81 o 
  24   0  10     2391.09     2612.42    219.71 o 
  26   0  10    79586.47    80327.09   1413.78 o 
  28   0  10    40325.82    39412.73    840.76 o 
  30   0  10     8771.73     9335.36    428.32 o 
  32   0  10    28298.31    27340.56    689.43 o 
  34   0  10     6793.48     6798.16    384.53 o 
  36   0  10     1308.70     1696.72    247.13 o 
 -45   1  10    21172.69    23155.58    638.51 o 
 -43   1  10    14895.92    14637.87    496.16 o 
 -41   1  10      382.19      372.99    148.68 o 
 -39   1  10    34650.19    35276.64    555.39 o 
 -37   1  10    41811.12    42703.12    617.58 o 
 -35   1  10      308.70      172.92    120.06 o 
 -33   1  10    78094.30    79275.02    851.09 o 
 -31   1  10    49186.38    48712.14    552.52 o 
 -29   1  10      840.24      680.82     98.48 o 
 -27   1  10    30371.83    31240.31    329.64 o 
 -25   1  10    81193.30    81458.52    703.10 o 
 -23   1  10     1779.99     2021.78     87.13 o 
 -21   1  10    72534.67    73509.73    612.12 o 
 -19   1  10   111887.15   110787.14    836.41 o 
 -17   1  10     6034.79     5606.53     99.83 o 
 -15   1  10    76066.17    73560.80    674.41 o 
 -13   1  10   103216.20   107206.33    796.75 o 
 -11   1  10    14800.06    15296.60    171.30 o 
  -9   1  10    52465.03    51457.68    424.96 o 
  -7   1  10   118939.84   121364.74    912.10 o 
  -5   1  10    37888.93    42289.16    379.47 o 
  -3   1  10    58028.09    58933.27    500.55 o 
  -1   1  10   192987.97   194888.97   1515.91 o 
   1   1  10      297.17      528.81     45.22 o 
   3   1  10    16600.58    15019.03    166.80 o 
   5   1  10    81000.32    80630.05    671.84 o 
   7   1  10    42162.63    43015.20    414.06 o 
   9   1  10    64605.16    65945.22    711.77 o 
  11   1  10   103348.68   105256.95   1342.91 o 
  13   1  10    52398.16    52469.07    841.64 o 
  15   1  10    28727.92    28004.69    399.92 o 
  17   1  10    75352.48    76025.47    724.79 o 
  19   1  10     4729.07     5314.97    181.92 o 
  21   1  10     4098.66     3855.35    141.63 o 
  23   1  10    86058.62    83857.38    965.24 o 
  25   1  10    22773.85    23200.48    403.68 o 
  27   1  10     9778.06    10068.89    269.86 o 
  29   1  10    58388.79    58053.14    748.52 o 
  31   1  10    16717.62    16778.55    341.08 o 
  33   1  10     8466.10     8157.12    259.41 o 
  35   1  10    12823.15    12947.04    327.85 o 
 -44   2  10      817.83      828.32    218.53 o 
 -42   2  10    15825.35    15904.66    471.10 o 
 -40   2  10    22555.56    22954.98    464.97 o 
 -38   2  10     3129.24     3402.83    211.01 o 
 -36   2  10    57323.03    58709.06    817.13 o 
 -34   2  10    46418.09    47897.90    650.36 o 
 -32   2  10        2.29     -119.80     97.05 o 
 -30   2  10    33886.04    35505.45    420.64 o 
 -28   2  10    55403.72    56285.52    555.33 o 
 -26   2  10      719.37      713.13     76.69 o 
 -24   2  10    24349.09    23372.97    266.62 o 
 -22   2  10   105017.77   105354.74    866.48 o 
 -20   2  10     4219.86     4287.36    122.07 o 
 -18   2  10   104479.23   101021.52    850.42 o 
 -16   2  10    82572.36    78255.62    843.38 o 
 -14   2  10    16329.36    17036.58    220.40 o 
 -12   2  10    41186.90    39983.01    386.99 o 
 -10   2  10   134218.34   136197.84   1162.34 o 
  -8   2  10    17813.04    18002.42    192.52 o 
  -6   2  10    50244.58    50046.40    426.88 o 
  -4   2  10   204357.44   206920.70   1671.36 o 
  -2   2  10     6254.04     7295.41    142.12 o 
   0   2  10    58737.69    57952.82    551.20 o 
   2   2  10    85316.41    81763.51    795.47 o 
   4   2  10    25349.22    26725.51    279.94 o 
   6   2  10    42056.29    42209.30    571.33 o 
   8   2  10    95240.39    94216.16    913.47 o 
  10   2  10    54708.55    50919.02    668.33 o 
  12   2  10    38383.74    37380.61    414.26 o 
  14   2  10   118849.08   120093.85   1341.90 o 
  16   2  10     7753.71     7549.28    178.92 o 
  18   2  10    11715.53    11276.61    243.55 o 
  20   2  10    69988.00    67607.88    805.84 o 
  22   2  10    24586.94    24088.29    396.24 o 
  24   2  10    11852.20    11960.59    304.47 o 
  26   2  10    92292.26    91613.93   1086.03 o 
  28   2  10    18246.36    18075.14    392.84 o 
  30   2  10    11770.83    12930.09    343.22 o 
  32   2  10    32882.98    32368.31    576.57 o 
  34   2  10    13213.67    14239.42    409.73 o 
  36   2  10     3101.71     2549.78    276.38 o 
 -45   3  10    14087.93    14361.25    462.62 o 
 -43   3  10    13165.84    14504.27    529.57 o 
 -41   3  10      249.48      165.55    153.21 o 
 -39   3  10    23076.64    24254.66    474.71 o 
 -37   3  10    31514.18    31278.46    510.35 o 
 -35   3  10       95.14     -112.40    117.71 o 
 -33   3  10    34384.96    34246.26    445.39 o 
 -31   3  10    38230.84    38087.92    467.12 o 
 -29   3  10      660.34      849.47    109.82 o 
 -27   3  10    22385.14    21977.25    298.22 o 
 -25   3  10    53353.65    52924.41    539.80 o 
 -23   3  10     3022.70     3035.98    119.90 o 
 -21   3  10    39221.80    37980.59    404.33 o 
 -19   3  10    91083.08    88894.20    796.44 o 
 -17   3  10     4636.82     4298.18    121.54 o 
 -15   3  10   106796.62   104070.08   1023.13 o 
 -13   3  10    35830.47    34125.30    323.58 o 
 -11   3  10     8693.65     8607.68    130.20 o 
  -9   3  10    16458.38    15627.16    184.46 o 
  -7   3  10   144079.00   144978.58   1255.01 o 
  -5   3  10    17086.41    16995.09    208.41 o 
  -3   3  10    53901.06    56459.19    519.01 o 
  -1   3  10   136122.48   136420.53   1139.64 o 
   1   3  10     5369.05     5314.43    126.49 o 
   3   3  10    10485.34    10338.29    189.90 o 
   5   3  10    96758.20    99200.52    859.79 o 
   7   3  10    61406.05    59302.24    602.94 o 
   9   3  10    47950.34    50378.49    528.14 o 
  11   3  10    93959.91    95795.39   1165.28 o 
  13   3  10    16903.26    17826.36    262.03 o 
  15   3  10    11639.45    11139.59    218.14 o 
  17   3  10    58267.30    58203.49    770.47 o 
  19   3  10    11604.48    11814.34    260.28 o 
  21   3  10     6150.43     5901.87    195.40 o 
  23   3  10    50977.88    51020.49    640.18 o 
  25   3  10    26061.12    27198.29    457.53 o 
  27   3  10     9171.34     8911.53    268.50 o 
  29   3  10    44817.91    46384.00    675.22 o 
  31   3  10    15793.71    17044.66    387.03 o 
  33   3  10     7752.36     8382.23    326.79 o 
  35   3  10    19615.69    19383.24    457.82 o 
 -44   4  10      779.47      765.34    220.83 o 
 -42   4  10    18659.24    19517.58    518.22 o 
 -40   4  10    14830.43    15395.35    381.33 o 
 -38   4  10      174.35       24.97    135.63 o 
 -36   4  10    36755.18    37127.00    540.39 o 
 -34   4  10    40440.60    40813.00    528.41 o 
 -32   4  10      451.07      467.32    115.79 o 
 -30   4  10    44929.48    46745.49    565.44 o 
 -28   4  10    49980.20    50063.13    584.86 o 
 -26   4  10      106.78       31.22     82.74 o 
 -24   4  10    32892.63    33495.03    404.80 o 
 -22   4  10    82053.06    82564.19    798.24 o 
 -20   4  10     8930.09     8866.33    176.92 o 
 -18   4  10    69049.42    69021.30    676.99 o 
 -16   4  10    83466.37    86242.36    976.73 o 
 -14   4  10     2480.56     2439.98     92.48 o 
 -12   4  10    57765.83    55721.87    642.97 o 
 -10   4  10    91395.20    92396.07    800.45 o 
  -8   4  10    24862.86    26706.39    289.32 o 
  -6   4  10    29090.81    28469.62    293.63 o 
  -4   4  10   170024.20   173708.69   1438.98 o 
  -2   4  10    10534.92    11413.29    168.11 o 
   0   4  10    49937.15    49047.54    468.60 o 
   2   4  10    59219.19    59202.95    527.98 o 
   4   4  10    11147.20    11203.82    158.77 o 
   6   4  10    31730.13    29984.45    380.70 o 
   8   4  10   130014.59   132175.97   1085.87 o 
  10   4  10    37691.11    37984.14    408.05 o 
  12   4  10    36209.48    37735.14    416.68 o 
  14   4  10    88985.45    88450.05    936.13 o 
  16   4  10    17274.56    17330.72    329.30 o 
  18   4  10    11501.88    11972.28    261.29 o 
  20   4  10    57586.22    59804.29    709.96 o 
  22   4  10    11916.37    12227.19    300.22 o 
  24   4  10     9589.26    10432.08    256.76 o 
  26   4  10    59250.70    59977.24    794.36 o 
  28   4  10    25509.73    26586.03    484.36 o 
  30   4  10     9733.96     9590.10    370.08 o 
  32   4  10    33087.82    32763.59    642.31 o 
  34   4  10     7769.80     7703.08    327.49 o 
 -41   5  10        1.91       84.50    216.49 o 
 -39   5  10    21571.61    21714.99    496.08 o 
 -37   5  10    17318.45    17456.84    457.21 o 
 -35   5  10       48.84     -172.75    130.81 o 
 -33   5  10    22525.01    23099.89    420.78 o 
 -31   5  10    28939.80    28846.20    417.09 o 
 -29   5  10      897.50     1133.99    120.40 o 
 -27   5  10    48869.21    49132.69    577.66 o 
 -25   5  10    25444.30    25253.12    357.71 o 
 -23   5  10      400.49      365.98     89.53 o 
 -21   5  10    21137.63    20607.72    301.41 o 
 -19   5  10   102418.77   100750.39    990.17 o 
 -17   5  10      706.34      712.04     85.42 o 
 -15   5  10    75170.12    73711.93    861.29 o 
 -13   5  10    38266.38    37189.08    406.54 o 
 -11   5  10     2931.02     2450.69    111.22 o 
  -9   5  10    36587.93    37524.91    384.94 o 
  -7   5  10   138412.28   135913.20   1114.63 o 
  -5   5  10    14025.55    13894.73    186.71 o 
  -3   5  10    57793.75    57808.80    566.71 o 
  -1   5  10    74478.84    75008.79    652.84 o 
   1   5  10     3671.91     3857.31    126.11 o 
   3   5  10    33152.88    33694.13    340.14 o 
   5   5  10    69787.99    69346.53    645.82 o 
   7   5  10    18367.16    18344.09    224.80 o 
   9   5  10    23588.25    23140.99    277.33 o 
  11   5  10    83464.71    85959.16    815.22 o 
  13   5  10    27434.44    28425.05    459.94 o 
  15   5  10    16042.69    16643.72    307.62 o 
  17   5  10    56195.35    55980.57    668.60 o 
  19   5  10     9321.76     9240.44    230.84 o 
  21   5  10     5081.78     5309.92    191.77 o 
  23   5  10    50436.75    52015.66    664.76 o 
  25   5  10    20911.83    23254.95    424.16 o 
  27   5  10     6537.80     6244.75    276.29 o 
  29   5  10    44144.91    43476.39    752.84 o 
  31   5  10    11777.76    11932.46    452.49 o 
  33   5  10     3129.42     2606.86    239.98 o 
 -40   6  10    10939.13    11910.29    349.30 o 
 -38   6  10      145.36       -8.52    140.62 o 
 -36   6  10    17017.25    18139.74    365.34 o 
 -34   6  10    28647.63    29432.62    466.67 o 
 -32   6  10      449.51      443.73    132.14 o 
 -30   6  10    20747.16    20537.77    371.45 o 
 -28   6  10    28212.06    29761.39    442.23 o 
 -26   6  10      612.14      738.69    116.25 o 
 -24   6  10    22442.08    23463.88    368.43 o 
 -22   6  10    33253.33    33812.43    457.44 o 
 -20   6  10     4388.64     4405.55    156.72 o 
 -18   6  10    45323.45    43648.41    557.60 o 
 -16   6  10    38446.98    37706.49    435.43 o 
 -14   6  10     1195.07     1283.37    107.11 o 
 -12   6  10    36567.77    35067.19    449.83 o 
 -10   6  10    50040.18    48422.58    536.67 o 
  -8   6  10     8976.31     8933.16    173.68 o 
  -6   6  10    27647.02    27731.31    317.13 o 
  -4   6  10    89464.59    91922.39    793.26 o 
  -2   6  10     2718.26     2948.22     96.97 o 
   0   6  10    38578.05    40486.69    385.21 o 
   2   6  10    46332.37    47786.66    537.59 o 
   4   6  10     7396.77     7457.21    177.75 o 
   6   6  10    29163.40    29909.50    375.03 o 
   8   6  10   101176.34   103707.12   1088.49 o 
  10   6  10     8947.70     8937.67    160.62 o 
  12   6  10    25429.14    26071.64    332.28 o 
  14   6  10    53518.66    55126.79    654.92 o 
  16   6  10    10111.58    10440.41    238.70 o 
  18   6  10    18086.43    18201.98    388.55 o 
  20   6  10    37090.62    39289.57    565.48 o 
  22   6  10     8300.72     8432.25    269.65 o 
  24   6  10     8224.96     8400.43    276.96 o 
  26   6  10    48601.82    50164.80    816.40 o 
  28   6  10    14525.09    15396.01    419.12 o 
  30   6  10    10742.19    10830.22    369.62 o 
 -37   7  10    16106.59    15699.65    351.93 o 
 -35   7  10      156.44      176.84    137.06 o 
 -33   7  10    17940.53    18121.97    359.99 o 
 -31   7  10    28467.14    27323.84    440.47 o 
 -29   7  10       18.00       44.83    115.31 o 
 -27   7  10    23486.81    24086.61    393.84 o 
 -25   7  10    22332.20    22265.11    368.49 o 
 -23   7  10     2873.48     2774.66    147.05 o 
 -21   7  10    18505.48    18225.73    315.19 o 
 -19   7  10    51313.46    51118.21    643.26 o 
 -17   7  10      102.92      -10.86     82.11 o 
 -15   7  10    46678.39    45996.26    569.24 o 
 -13   7  10    21207.67    21412.09    336.03 o 
 -11   7  10     7036.70     6939.58    190.89 o 
  -9   7  10    17948.14    17462.20    295.00 o 
  -7   7  10    83723.60    83106.17    811.06 o 
  -5   7  10      514.84      462.56     81.14 o 
  -3   7  10    22737.54    22222.04    280.41 o 
  -1   7  10    36676.39    35711.27    374.94 o 
   1   7  10     4255.89     4745.59    118.79 o 
   3   7  10    29168.99    28282.11    409.00 o 
   5   7  10    40787.64    39618.75    547.79 o 
   7   7  10    11419.82    11352.21    266.79 o 
   9   7  10    12311.51    11982.79    298.55 o 
  11   7  10    53352.84    54059.37    703.60 o 
  13   7  10     5268.65     5057.27    147.07 o 
  15   7  10    12220.11    12486.00    292.30 o 
  17   7  10    35710.65    35949.30    530.14 o 
  19   7  10     7142.64     7277.24    231.82 o 
  21   7  10     6052.44     6168.75    237.14 o 
  23   7  10    27223.47    29227.91    520.79 o 
  25   7  10    14043.30    15228.86    416.76 o 
  27   7  10     8710.37     8923.25    332.02 o 
  29   7  10    24611.82    24568.10    544.97 o 
 -36   8  10    15620.12    15939.70    354.82 o 
 -34   8  10    16836.19    16013.53    348.21 o 
 -32   8  10     1005.80     1009.12    153.08 o 
 -30   8  10    15468.59    15565.50    411.03 o 
 -28   8  10    20937.00    20229.94    365.37 o 
 -26   8  10      439.82      438.17    124.77 o 
 -24   8  10    21587.70    22047.75    371.42 o 
 -22   8  10    28345.52    28192.85    442.25 o 
 -20   8  10     1843.42     1824.44    138.40 o 
 -18   8  10    21905.38    21668.59    407.68 o 
 -16   8  10    34093.15    33964.72    532.26 o 
 -14   8  10     3140.17     3090.89    162.38 o 
 -12   8  10    20044.17    21141.90    345.39 o 
 -10   8  10    52279.71    52211.02    633.12 o 
  -8   8  10     4601.58     4414.97    170.26 o 
  -6   8  10     7098.49     7766.50    210.91 o 
  -4   8  10    58087.55    60358.68    693.78 o 
  -2   8  10     8550.16     8898.43    208.74 o 
   0   8  10    27836.54    29079.02    346.06 o 
   2   8  10    27789.44    29327.12    373.38 o 
   4   8  10    13641.14    15626.44    361.33 o 
   6   8  10    10517.62    10711.24    269.14 o 
   8   8  10    38426.14    41040.25    662.11 o 
  10   8  10    14173.62    14814.39    359.47 o 
  12   8  10     7308.61     7978.61    264.14 o 
  14   8  10    43439.89    46787.88    669.63 o 
  16   8  10     5918.17     6891.26    230.28 o 
  18   8  10     4033.01     4319.47    201.02 o 
  20   8  10    25010.63    27571.59    497.56 o 
  22   8  10    12144.66    13876.90    415.84 o 
  24   8  10     1730.64     1723.13    194.19 o 
  26   8  10    22851.59    24043.91    609.62 o 
 -33   9  10     8261.75     8204.34    260.65 o 
 -31   9  10    11324.10    10701.18    284.22 o 
 -29   9  10      337.87      126.43    127.41 o 
 -27   9  10    11406.40    12068.50    285.75 o 
 -25   9  10    15970.89    15948.33    334.30 o 
 -23   9  10     1675.26     1665.58    153.02 o 
 -21   9  10    10064.58     9291.42    286.69 o 
 -19   9  10    17224.12    16179.91    362.06 o 
 -17   9  10     1085.60     1027.84    147.37 o 
 -15   9  10    14684.90    13874.16    312.53 o 
 -13   9  10    25714.13    23346.61    405.84 o 
 -11   9  10      246.05      216.38    108.09 o 
  -9   9  10    11517.70    10809.60    263.81 o 
  -7   9  10    21552.20    20959.34    370.03 o 
  -5   9  10     6506.44     6348.52    207.53 o 
  -3   9  10     8768.01     9688.36    266.54 o 
  -1   9  10    30191.76    31235.72    463.19 o 
   1   9  10     1239.91     1228.47    127.10 o 
   3   9  10    13839.66    14430.22    291.30 o 
   5   9  10    23641.46    24516.20    475.67 o 
   7   9  10     5719.43     5937.49    255.07 o 
   9   9  10     6986.74     8102.47    356.28 o 
  11   9  10    30408.44    30798.71    579.19 o 
  13   9  10     7951.39     6959.44    353.61 o 
  15   9  10     7391.25     7462.28    266.17 o 
  17   9  10    21383.39    23183.36    502.12 o 
  19   9  10     5271.69     5480.43    261.84 o 
  21   9  10     1724.28     1804.67    214.34 o 
  23   9  10    17572.17    19974.62    540.84 o 
 -28  10  10    12532.27    12303.83    330.65 o 
 -26  10  10       58.92     -114.82    148.66 o 
 -24  10  10     6801.23     6376.77    260.80 o 
 -22  10  10     9379.37     9439.84    300.94 o 
 -20  10  10     3494.40     3287.73    207.85 o 
 -18  10  10     8064.12     8116.58    260.12 o 
 -16  10  10    16276.26    16131.17    353.57 o 
 -14  10  10      574.96      516.37    137.35 o 
 -12  10  10     7832.39     7394.31    251.57 o 
 -10  10  10    15416.36    15603.27    384.32 o 
  -8  10  10     2757.53     2805.28    179.99 o 
  -6  10  10     6758.26     7385.96    273.17 o 
  -4  10  10    22146.02    22740.99    421.84 o 
  -2  10  10     2921.78     2978.94    194.07 o 
   0  10  10     7752.19     7863.48    281.38 o 
   2  10  10    20911.78    23508.01    439.07 o 
   4  10  10     5632.82     5555.50    207.34 o 
   6  10  10     5043.83     5322.20    211.09 o 
   8  10  10    17412.11    17444.71    395.64 o 
  10  10  10     3401.33     3956.90    289.52 o 
  12  10  10     2010.02     1758.25    248.22 o 
  14  10  10    20481.86    21569.01    483.53 o 
  16  10  10     4016.49     4053.09    225.98 o 
  18  10  10     5867.72     5272.51    294.60 o 
 -23  11  10      193.11     -120.34    165.48 o 
 -21  11  10     5372.13     5032.96    260.39 o 
 -19  11  10     8579.68     8337.30    293.59 o 
 -17  11  10      882.95      550.79    157.83 o 
 -15  11  10     4527.91     4537.13    227.66 o 
 -13  11  10    16209.20    16188.75    378.86 o 
 -11  11  10     1767.09     2137.70    195.27 o 
  -9  11  10     4916.79     5064.01    319.45 o 
  -7  11  10     8947.04     8465.63    388.92 o 
  -5  11  10     3490.46     3478.69    228.13 o 
  -3  11  10     4194.09     4948.72    236.99 o 
  -1  11  10    14527.29    15108.07    405.20 o 
   1  11  10     1745.84     1841.06    196.91 o 
   3  11  10     2804.14     2149.65    193.84 o 
   5  11  10    10160.91    10820.15    310.03 o 
   7  11  10     5035.01     5276.10    241.94 o 
   9  11  10     2646.02     2776.04    207.16 o 
  11  11  10     8630.22     9544.56    335.76 o 
  13  11  10     2472.94     2783.81    253.38 o 
 -14  12  10     1426.32     1214.54    194.46 o 
 -12  12  10     2403.59     2649.21    236.29 o 
 -10  12  10     9314.78     8831.23    336.09 o 
  -8  12  10      468.84      428.72    183.53 o 
  -6  12  10     3456.74     4074.38    272.73 o 
  -4  12  10     5836.99     6277.15    289.27 o 
  -2  12  10      375.75      510.05    176.76 o 
   0  12  10     3880.42     4120.22    249.31 o 
   2  12  10    11394.35    13546.49    427.01 o 
   4  12  10     2704.28     2955.03    242.37 o 
 -45   1  11      137.22       73.48    212.53 o 
 -43   1  11        3.62      -10.23    187.55 o 
 -41   1  11       19.10     -176.72    148.12 o 
 -39   1  11        2.13     -179.39    140.70 o 
 -37   1  11       12.46      -63.60    128.44 o 
 -35   1  11      293.64      276.13    128.47 o 
 -33   1  11      204.71      -15.87    108.28 o 
 -31   1  11      606.34      531.61    102.26 o 
 -29   1  11       67.06      -52.08     85.42 o 
 -27   1  11      339.22      323.86     77.36 o 
 -25   1  11      316.24      181.29     70.33 o 
 -23   1  11     1651.88     1952.51     87.75 o 
 -21   1  11      693.59      480.54     61.99 o 
 -19   1  11     3145.29     3188.49     88.29 o 
 -17   1  11      951.81      932.14     68.09 o 
 -15   1  11     3362.69     3660.54     90.06 o 
 -13   1  11     1006.53     1131.03     57.64 o 
 -11   1  11     6578.34     6672.04    109.03 o 
  -9   1  11     2543.68     2927.18     77.46 o 
  -7   1  11       34.33      -11.41     35.85 o 
  -5   1  11      438.46      337.13     37.84 o 
  -3   1  11     3009.25     3448.61     78.35 o 
  -1   1  11     1491.05     1511.76     63.34 o 
   1   1  11     2788.93     2365.02     67.45 o 
   3   1  11     1125.32     1317.22     64.66 o 
   5   1  11     3258.42     3343.79     76.16 o 
   7   1  11      864.22      888.92     54.56 o 
   9   1  11      758.97      885.51     70.72 o 
  11   1  11      588.86      498.77     75.23 o 
  13   1  11      128.58       33.88     67.64 o 
  15   1  11      364.53      236.38     69.08 o 
  17   1  11      830.76      762.82     80.88 o 
  19   1  11      471.88      173.18     76.22 o 
  21   1  11      384.61      131.83     94.88 o 
  23   1  11       13.56       10.98     96.25 o 
  25   1  11       87.58     -106.78    102.61 o 
  27   1  11      424.37      139.87    113.74 o 
  29   1  11      450.40      103.52    113.47 o 
  31   1  11       49.74      -51.43    112.05 o 
  33   1  11       78.28       83.89    125.83 o 
  35   1  11      612.83      453.01    138.15 o 
 -44   2  11       42.53     -217.00    186.68 o 
 -42   2  11      776.68      671.85    173.09 o 
 -40   2  11      180.53      -32.84    151.09 o 
 -38   2  11      812.60      679.93    159.94 o 
 -36   2  11       17.85     -126.72    130.32 o 
 -34   2  11       16.55       39.11    109.16 o 
 -32   2  11     3040.11     2816.45    141.18 o 
 -30   2  11      612.11      634.69    104.01 o 
 -28   2  11       50.20      -59.42     83.27 o 
 -26   2  11      188.06      198.16     73.37 o 
 -24   2  11     2235.74     2042.72    102.64 o 
 -22   2  11      391.83      378.74     68.84 o 
 -20   2  11      145.95      162.17     59.79 o 
 -18   2  11     3215.61     3416.56    113.64 o 
 -16   2  11     3017.89     2980.54     99.75 o 
 -14   2  11      181.46      270.50     58.58 o 
 -12   2  11     2499.71     2326.85     73.36 o 
 -10   2  11    13427.38    14161.24    191.88 o 
  -8   2  11    13928.99    13721.72    170.48 o 
  -6   2  11     6335.00     6612.50    150.02 o 
  -4   2  11      338.52      279.16     37.18 o 
  -2   2  11      218.07      331.46     57.31 o 
   0   2  11     3757.37     4187.97    128.14 o 
   2   2  11      187.29      216.64     57.84 o 
   4   2  11     5314.12     5684.74    131.31 o 
   6   2  11     6361.98     6948.28    148.30 o 
   8   2  11       86.01      -15.31     54.75 o 
  10   2  11     2580.57     2292.55     99.16 o 
  12   2  11     4213.19     4235.06    133.65 o 
  14   2  11     7628.77     8456.54    258.47 o 
  16   2  11      193.50      -35.33     99.04 o 
  18   2  11     2434.71     2383.21    153.35 o 
  20   2  11       56.83     -133.08    106.53 o 
  22   2  11       68.52      -20.94    118.36 o 
  24   2  11     4355.75     4146.43    236.82 o 
  26   2  11     1552.24     1674.10    170.31 o 
  28   2  11      126.95      -27.27    128.16 o 
  30   2  11     1845.50     1328.90    181.31 o 
  32   2  11      448.10      323.54    162.57 o 
  34   2  11        9.31        7.58    170.87 o 
 -43   3  11      405.88       62.97    193.90 o 
 -41   3  11      518.86       99.38    153.33 o 
 -39   3  11      342.94      125.38    154.37 o 
 -37   3  11     1098.46      612.60    145.96 o 
 -35   3  11     2421.93     2714.79    166.10 o 
 -33   3  11     1732.59     1933.88    149.46 o 
 -31   3  11     1532.95     1316.44    126.76 o 
 -29   3  11      902.01      908.38     97.58 o 
 -27   3  11     1659.61     1986.66    110.58 o 
 -25   3  11     2159.26     2158.80    107.93 o 
 -23   3  11     2409.58     2694.35    112.74 o 
 -21   3  11     6856.67     6608.33    144.37 o 
 -19   3  11      452.35      244.26     58.23 o 
 -17   3  11       94.17       15.58     48.74 o 
 -15   3  11     1053.53     1209.47     91.35 o 
 -13   3  11       23.67       16.04     44.29 o 
 -11   3  11      623.49      409.23     59.43 o 
  -9   3  11      218.49      172.92     41.31 o 
  -7   3  11      495.32      471.97     61.08 o 
  -5   3  11      895.41      840.26     62.67 o 
  -3   3  11     4592.13     4580.27    113.60 o 
  -1   3  11      241.38      113.31     57.47 o 
   1   3  11     1610.11     1861.92     81.72 o 
   3   3  11     1739.17     1882.05     75.92 o 
   5   3  11      412.62      355.44     57.94 o 
   7   3  11     2398.93     2261.96     95.44 o 
   9   3  11     9391.38     9146.64    162.37 o 
  11   3  11       84.47     -100.49     66.99 o 
  13   3  11      603.33      558.89     96.63 o 
  15   3  11     1642.88     1333.31    117.77 o 
  17   3  11      348.86      196.75    109.61 o 
  19   3  11      676.26      696.93    127.93 o 
  21   3  11      946.94      851.68    139.95 o 
  23   3  11      397.55      175.96    129.66 o 
  25   3  11       44.21       30.77    124.31 o 
  27   3  11     5606.65     5355.13    266.65 o 
  29   3  11     1562.83     1563.46    175.20 o 
  31   3  11     1112.66      713.02    164.07 o 
  33   3  11      112.64      -66.81    161.75 o 
 -42   4  11     1726.67     2012.49    203.09 o 
 -40   4  11       63.01      211.61    159.33 o 
 -38   4  11     2550.48     2667.99    189.35 o 
 -36   4  11      807.60      734.41    144.09 o 
 -34   4  11      575.85      700.08    133.04 o 
 -32   4  11     3447.44     3567.90    157.36 o 
 -30   4  11       71.06       48.17     98.92 o 
 -28   4  11      182.22      223.14     99.60 o 
 -26   4  11     3236.17     3331.99    135.92 o 
 -24   4  11     2336.40     2405.45    126.72 o 
 -22   4  11        9.09     -103.26     68.84 o 
 -20   4  11      616.68      618.84     83.49 o 
 -18   4  11     8854.89     9774.57    182.72 o 
 -16   4  11     1467.13     1258.34     84.73 o 
 -14   4  11    10238.54     9806.80    186.04 o 
 -12   4  11      320.60      236.97     53.83 o 
 -10   4  11      159.81      200.89     57.81 o 
  -8   4  11    11556.64    11362.93    201.57 o 
  -6   4  11    16599.61    17101.90    239.18 o 
  -4   4  11      305.02      220.67     64.49 o 
  -2   4  11      252.59      175.72     57.10 o 
   0   4  11     6960.15     6982.14    138.73 o 
   2   4  11     2416.97     2032.37     90.57 o 
   4   4  11      333.42      337.11     58.11 o 
   6   4  11     2725.07     2978.67    108.69 o 
   8   4  11     3389.66     3838.68    112.57 o 
  10   4  11    11096.10     9933.44    183.78 o 
  12   4  11    10436.12    10229.82    192.02 o 
  14   4  11     1144.66     1224.81    116.27 o 
  16   4  11     1485.71     1517.10    126.34 o 
  18   4  11      113.00       79.15    111.46 o 
  20   4  11       13.93      -21.36    110.35 o 
  22   4  11     2192.91     1883.69    157.82 o 
  24   4  11     3362.97     3215.58    191.38 o 
  26   4  11      647.06      727.93    150.06 o 
  28   4  11      750.87      546.67    152.05 o 
  30   4  11     3065.71     2889.36    220.03 o 
  32   4  11       14.01     -240.81    160.54 o 
 -41   5  11      698.81      610.29    207.54 o 
 -39   5  11     1295.56     1019.68    198.68 o 
 -37   5  11       13.01     -202.13    144.47 o 
 -35   5  11     6002.45     6051.70    251.50 o 
 -33   5  11      820.32      730.51    135.46 o 
 -31   5  11     1409.51     1275.72    137.55 o 
 -29   5  11     3576.10     3380.98    165.68 o 
 -27   5  11     1674.90     1531.48    122.39 o 
 -25   5  11      257.93      255.61     95.28 o 
 -23   5  11     7793.28     8110.36    192.19 o 
 -21   5  11     9075.99     8936.57    201.27 o 
 -19   5  11     2991.75     2990.32    130.78 o 
 -17   5  11     9114.76     8829.13    177.19 o 
 -15   5  11     3882.97     3886.17    117.91 o 
 -13   5  11      265.89      326.00     75.87 o 
 -11   5  11    14848.30    15247.50    266.58 o 
  -9   5  11     7194.82     7234.42    242.08 o 
  -7   5  11     3271.72     3015.37    105.59 o 
  -5   5  11    16023.68    16354.72    211.60 o 
  -3   5  11    28696.26    27804.31    468.97 o 
  -1   5  11      367.56      486.98     62.58 o 
   1   5  11     2165.98     2776.46    132.23 o 
   3   5  11     2605.10     2530.40    103.75 o 
   5   5  11      921.02      669.87     66.16 o 
   7   5  11     5022.12     4993.88    136.49 o 
   9   5  11    14662.49    15000.73    216.02 o 
  11   5  11     1479.67     1620.43     99.23 o 
  13   5  11     3261.84     3304.01    142.92 o 
  15   5  11     1725.32     1726.91    134.19 o 
  17   5  11     1139.23     1443.79    127.28 o 
  19   5  11      820.53      623.79    129.45 o 
  21   5  11     5635.07     5415.35    214.62 o 
  23   5  11      225.55      -18.50    135.34 o 
  25   5  11     1008.10     1099.59    169.88 o 
  27   5  11     8075.04     7005.95    299.75 o 
  29   5  11      533.48      477.06    181.26 o 
  31   5  11     1827.94     1743.65    220.20 o 
 -40   6  11      211.77      394.96    171.21 o 
 -38   6  11     2500.25     2617.80    221.17 o 
 -36   6  11     1357.32     1267.38    171.22 o 
 -34   6  11      285.60      120.63    133.94 o 
 -32   6  11     6500.66     6737.93    224.34 o 
 -30   6  11      257.95      226.26    120.13 o 
 -28   6  11      919.94      816.58    136.69 o 
 -26   6  11     1483.98     1607.22    134.97 o 
 -24   6  11     2820.52     3202.38    152.50 o 
 -22   6  11       92.44      -51.69     92.77 o 
 -20   6  11     6965.66     7531.73    204.14 o 
 -18   6  11     6354.57     6636.12    185.06 o 
 -16   6  11     3882.36     3635.89    126.09 o 
 -14   6  11      800.17      886.85    102.19 o 
 -12   6  11      197.64      193.32     86.17 o 
 -10   6  11      705.90      760.11     91.03 o 
  -8   6  11    10387.04     9997.88    200.29 o 
  -6   6  11     6939.88     7075.17    158.02 o 
  -4   6  11     1518.09     1217.04     82.68 o 
  -2   6  11     9601.72     9562.51    181.63 o 
   0   6  11     1732.45     1988.84     83.16 o 
   2   6  11      642.74      407.58     71.08 o 
   4   6  11     4450.17     4049.13    140.95 o 
   6   6  11     5386.50     5253.06    161.60 o 
   8   6  11      222.23      106.49     60.58 o 
  10   6  11    12856.56    12379.89    206.35 o 
  12   6  11     7929.70     8294.43    175.95 o 
  14   6  11      416.04      277.81    102.19 o 
  16   6  11     7349.13     6759.09    212.68 o 
  18   6  11     3606.64     3058.23    169.56 o 
  20   6  11      137.72       82.28    135.46 o 
  22   6  11     1885.04     1022.19    170.22 o 
  24   6  11    12635.17    11600.88    407.74 o 
  26   6  11      199.39      162.23    171.50 o 
  28   6  11     3348.84     3367.07    244.99 o 
  30   6  11     3033.78     2690.53    243.59 o 
 -37   7  11       20.58     -191.05    150.74 o 
 -35   7  11     5770.40     5881.84    229.34 o 
 -33   7  11     1039.57      982.37    151.76 o 
 -31   7  11       18.60     -144.93    120.17 o 
 -29   7  11     3599.19     4210.45    187.14 o 
 -27   7  11      730.77      716.74    126.52 o 
 -25   7  11       24.66       43.67    109.43 o 
 -23   7  11      629.76      683.69    120.23 o 
 -21   7  11    10332.33    10502.09    246.65 o 
 -19   7  11      201.12       83.71     93.03 o 
 -17   7  11     8652.12     8500.41    283.92 o 
 -15   7  11      248.85      322.48    101.82 o 
 -13   7  11      977.74      895.63    110.98 o 
 -11   7  11     3696.96     4141.83    154.50 o 
  -9   7  11     3050.21     3080.15    133.76 o 
  -7   7  11       62.99       78.27     88.31 o 
  -5   7  11    12652.93    12128.24    219.80 o 
  -3   7  11     7442.87     7844.58    199.56 o 
  -1   7  11     3119.77     2701.40    100.67 o 
   1   7  11     4207.96     4606.54    118.51 o 
   3   7  11     4017.79     4417.89    162.08 o 
   5   7  11      349.06      470.74    116.82 o 
   7   7  11     8906.48     9374.66    258.57 o 
   9   7  11    14507.66    15610.52    324.43 o 
  11   7  11     1844.10     1754.23    149.02 o 
  13   7  11    17578.80    18544.31    338.34 o 
  15   7  11     8140.34     7956.40    229.06 o 
  17   7  11      109.36       72.92    125.05 o 
  19   7  11     1744.75     1572.12    171.50 o 
  21   7  11     5701.97     5714.04    275.31 o 
  23   7  11     2373.75     2606.80    231.71 o 
  25   7  11     5536.55     5168.59    285.07 o 
  27   7  11     8640.85     8399.34    373.43 o 
 -34   8  11      326.66       62.55    139.78 o 
 -32   8  11     5206.84     5211.01    227.93 o 
 -30   8  11      549.57      258.53    132.64 o 
 -28   8  11     1855.14     1749.19    155.91 o 
 -26   8  11     4604.31     4741.84    214.98 o 
 -24   8  11     4263.94     4635.31    190.55 o 
 -22   8  11      200.24     -113.43    105.84 o 
 -20   8  11    15343.38    15277.20    346.51 o 
 -18   8  11     7407.52     7185.46    228.34 o 
 -16   8  11      588.37      436.07    120.91 o 
 -14   8  11     4372.23     4516.39    240.32 o 
 -12   8  11     6079.71     6892.21    200.85 o 
 -10   8  11      685.54      559.74    114.03 o 
  -8   8  11     5611.69     5430.25    182.14 o 
  -6   8  11    15066.37    14768.50    282.60 o 
  -4   8  11     3597.06     3665.11    155.71 o 
  -2   8  11    17349.93    17540.88    288.48 o 
   0   8  11     6683.13     6899.75    187.43 o 
   2   8  11      120.96      226.74     76.32 o 
   4   8  11     1676.18     1828.86    157.79 o 
   6   8  11     5037.54     5447.66    224.39 o 
   8   8  11     2715.88     3031.94    207.72 o 
  10   8  11     3764.48     3667.26    203.03 o 
  12   8  11    15631.85    16129.02    450.84 o 
  14   8  11      124.26       -9.68    114.38 o 
  16   8  11     3409.47     2997.71    179.68 o 
  18   8  11     2214.81     2150.22    176.63 o 
  20   8  11     1131.84     1342.78    190.07 o 
  22   8  11     1582.45     1370.16    201.36 o 
  24   8  11     7723.78     7542.64    331.74 o 
 -31   9  11      768.36      784.73    151.89 o 
 -29   9  11     7185.76     7063.09    248.65 o 
 -27   9  11      929.71      727.71    140.16 o 
 -25   9  11     1137.94     1231.09    140.32 o 
 -23   9  11     3793.90     3736.95    216.37 o 
 -21   9  11    13252.08    13106.84    339.52 o 
 -19   9  11      158.51      -63.36    126.16 o 
 -17   9  11    13838.85    14819.91    325.95 o 
 -15   9  11     1754.54     1607.89    154.00 o 
 -13   9  11      905.94     1083.16    140.68 o 
 -11   9  11     3801.14     4140.62    179.80 o 
  -9   9  11    10267.74    10880.85    259.22 o 
  -7   9  11     1046.62     1036.29    130.64 o 
  -5   9  11    15554.31    16350.84    325.85 o 
  -3   9  11    11278.33    11398.54    289.89 o 
  -1   9  11       26.95     -103.06    112.04 o 
   1   9  11     6514.74     7576.40    217.78 o 
   3   9  11     6328.56     6780.16    296.98 o 
   5   9  11      215.39       53.80    161.05 o 
   7   9  11     5619.05     5690.00    256.03 o 
   9   9  11    10934.19    11402.45    325.19 o 
  11   9  11     1156.90     1521.71    230.31 o 
  13   9  11     7393.32     7713.78    334.00 o 
  15   9  11    13133.07    13852.36    505.60 o 
  17   9  11      360.23      523.87    163.35 o 
  19   9  11     1518.00     1216.75    184.40 o 
  21   9  11     4482.51     5208.02    302.54 o 
 -26  10  11     4928.63     5090.52    249.33 o 
 -24  10  11     4465.12     4831.84    242.43 o 
 -22  10  11      126.19        6.17    150.76 o 
 -20  10  11     9881.24    10578.66    302.98 o 
 -18  10  11     5435.48     4634.79    263.38 o 
 -16  10  11      157.70      144.39    139.39 o 
 -14  10  11    10775.97    11608.53    301.65 o 
 -12  10  11     4376.06     4657.36    219.38 o 
 -10  10  11     1144.43     1263.44    154.76 o 
  -8  10  11     3639.29     3651.61    180.07 o 
  -6  10  11    14126.86    13215.49    440.37 o 
  -4  10  11       18.23     -188.64    125.76 o 
  -2  10  11    23352.31    23559.86    462.76 o 
   0  10  11     3893.74     4058.03    359.11 o 
   2  10  11      249.32      326.91    162.63 o 
   4  10  11     3203.06     3217.92    189.40 o 
   6  10  11    14134.11    15022.21    432.95 o 
   8  10  11      738.97      466.00    207.66 o 
  10  10  11    10355.56    11169.52    432.67 o 
  12  10  11    12426.50    13256.41    473.71 o 
  14  10  11       30.69       96.90    213.65 o 
  16  10  11     6767.87     7281.88    275.65 o 
 -21  11  11     8579.43     8552.74    413.54 o 
 -19  11  11       99.86      -23.49    148.59 o 
 -17  11  11    10912.81    11371.04    371.46 o 
 -15  11  11     4474.04     4110.21    224.89 o 
 -13  11  11       35.34       64.81    148.73 o 
 -11  11  11     3376.05     3492.62    219.82 o 
  -9  11  11     7780.05     7442.02    289.30 o 
  -7  11  11      448.31      461.94    173.41 o 
  -5  11  11    10777.63    10532.58    325.10 o 
  -3  11  11    10526.33    10934.56    326.22 o 
  -1  11  11      276.83      256.47    174.22 o 
   1  11  11     6093.42     6006.23    402.22 o 
   3  11  11     6580.55     6440.53    272.23 o 
   5  11  11      878.04      912.48    177.10 o 
   7  11  11     3573.65     3685.31    476.50 o 
   9  11  11    10106.86     8820.75    408.11 o 
  11  11  11       72.10      -15.07    221.74 o 
 -10  12  11      146.95      167.34    169.38 o 
  -8  12  11     5378.43     5175.15    316.23 o 
  -6  12  11    13180.13    12696.10    398.26 o 
  -4  12  11       17.22     -242.19    231.29 o 
  -2  12  11    11614.76    11238.09    641.98 o 
   0  12  11     3378.70     3215.35    357.34 o 
 -44   0  12     5267.33     4333.39    430.47 o 
 -42   0  12     6732.16     6210.99    393.71 o 
 -40   0  12    29511.55    30536.37    803.70 o 
 -38   0  12    27617.25    28847.72    760.71 o 
 -36   0  12     1136.69     1217.57    206.15 o 
 -34   0  12    77264.98    76949.93   1259.45 o 
 -32   0  12    16078.84    16214.25    450.81 o 
 -30   0  12     5252.24     5450.91    220.99 o 
 -28   0  12    49329.55    53137.16    713.60 o 
 -26   0  12    25291.35    26048.00    424.19 o 
 -24   0  12     2958.44     3270.66    169.17 o 
 -22   0  12    67960.94    68178.23    836.33 o 
 -20   0  12   136900.95   134409.17   1484.75 o 
 -18   0  12     5530.51     5759.50    194.89 o 
 -16   0  12    81801.72    80717.55   1072.24 o 
 -14   0  12    28859.98    27886.20    385.69 o 
 -12   0  12     4456.88     4227.70    157.21 o 
 -10   0  12    87188.12    90808.82   1345.90 o 
  -8   0  12    86341.05    88575.60   1090.42 o 
  -6   0  12     1690.18     1799.70    117.65 o 
  -4   0  12   108156.75   113439.14   2159.25 o 
  -2   0  12    95639.06    99491.41   1387.18 o 
   0   0  12     6234.44     5788.41    171.13 o 
   2   0  12    54670.13    53096.79   1298.43 o 
   4   0  12    81441.57    83222.13   1815.56 o 
   6   0  12      240.60      183.75    120.93 o 
   8   0  12    61497.12    59727.18   1062.81 o 
  10   0  12    89616.56    89975.79   1190.17 o 
  12   0  12    14616.68    15278.08    444.79 o 
  14   0  12   101168.68    96659.95   1426.97 o 
  16   0  12    47538.48    47651.29    891.27 o 
  18   0  12      806.16      967.90    168.34 o 
  20   0  12    23886.01    24923.42    588.27 o 
  22   0  12    94999.70    93382.15   1588.99 o 
  24   0  12    13594.69    14803.37    450.19 o 
  26   0  12    20960.86    20388.07    550.21 o 
  28   0  12    53249.80    53502.14   1059.75 o 
  30   0  12     1915.14     1925.17    233.59 o 
  32   0  12    10247.22     9155.46    389.06 o 
  34   0  12    25119.87    24618.45    659.78 o 
 -45   1  12     6654.50     6671.57    350.49 o 
 -43   1  12    21085.52    22374.72    484.45 o 
 -41   1  12    11492.65    12368.87    355.15 o 
 -39   1  12     1717.11     1383.20    173.11 o 
 -37   1  12    53006.57    53744.84    738.59 o 
 -35   1  12    32788.18    34311.31    651.26 o 
 -33   1  12     3755.56     4048.83    202.24 o 
 -31   1  12    55191.57    57543.93    634.82 o 
 -29   1  12    16599.05    16601.88    278.64 o 
 -27   1  12     1867.51     1706.88    103.27 o 
 -25   1  12    43903.56    44617.06    448.04 o 
 -23   1  12    96946.06    97722.55    830.16 o 
 -21   1  12     7094.64     7296.01    154.38 o 
 -19   1  12   109305.13   110064.27   1001.78 o 
 -17   1  12    53883.55    54468.64    592.90 o 
 -15   1  12     1232.15     1608.67     84.87 o 
 -13   1  12    91133.89    90345.70    740.02 o 
 -11   1  12    52976.21    54978.17    478.55 o 
  -9   1  12      125.74      -42.83     34.77 o 
  -7   1  12    75070.45    76414.77    689.33 o 
  -5   1  12   154048.86   158795.03   1196.24 o 
  -3   1  12      223.94      174.65     40.62 o 
  -1   1  12    88622.53    90541.88    896.44 o 
   1   1  12    89456.35    87332.03    821.29 o 
   3   1  12       34.18      141.27     53.51 o 
   5   1  12    42605.33    42435.98    632.17 o 
   7   1  12   100535.60   102513.70   1059.25 o 
   9   1  12    19930.58    20029.08    278.08 o 
  11   1  12    97349.79    96422.02   1086.62 o 
  13   1  12    52070.36    53210.95    593.44 o 
  15   1  12      343.55      355.83     70.56 o 
  17   1  12    23145.90    23323.09    326.36 o 
  19   1  12    61975.10    62355.90    696.80 o 
  21   1  12     2833.27     2944.76    140.45 o 
  23   1  12    19387.19    18621.54    346.39 o 
  25   1  12    69696.84    69714.66    894.87 o 
  27   1  12     4803.97     4399.01    233.47 o 
  29   1  12    20547.22    21276.18    475.77 o 
  31   1  12    24202.71    24644.38    492.76 o 
  33   1  12     5083.82     5192.26    273.33 o 
 -44   2  12     6577.77     6972.17    350.48 o 
 -42   2  12     1437.03     1436.78    196.69 o 
 -40   2  12    31259.46    30951.29    564.61 o 
 -38   2  12    24055.96    23481.34    471.25 o 
 -36   2  12     1647.31     1671.30    179.49 o 
 -34   2  12    47181.64    48778.97    580.30 o 
 -32   2  12    21032.59    20819.97    329.60 o 
 -30   2  12      131.85      152.78     96.94 o 
 -28   2  12    30126.91    30223.86    394.39 o 
 -26   2  12    36174.22    36724.91    422.13 o 
 -24   2  12     3085.11     3008.54    115.95 o 
 -22   2  12    50478.79    50968.35    503.60 o 
 -20   2  12    78516.00    77319.12    669.59 o 
 -18   2  12      934.91     1048.58     86.21 o 
 -16   2  12    83519.93    82615.59    851.95 o 
 -14   2  12    28649.41    28130.13    427.44 o 
 -12   2  12     1701.54     1760.09    110.29 o 
 -10   2  12    44739.30    44449.16    446.11 o 
  -8   2  12    70596.01    70410.45    631.33 o 
  -6   2  12     1667.40     1609.49     76.36 o 
  -4   2  12    86520.15    84555.77    728.02 o 
  -2   2  12    73203.32    70192.61    784.27 o 
   0   2  12       30.13      -28.56     62.42 o 
   2   2  12    29310.88    29019.18    361.84 o 
   4   2  12    78943.00    78829.32   1181.66 o 
   6   2  12     9106.79     8593.79    221.82 o 
   8   2  12    36467.09    36885.75    472.33 o 
  10   2  12    72056.05    73139.16    780.69 o 
  12   2  12     1068.25     1266.10    150.99 o 
  14   2  12    33565.07    33559.17    506.43 o 
  16   2  12    32104.40    34058.89    522.26 o 
  18   2  12     2923.26     3711.43    179.18 o 
  20   2  12    23057.39    21603.40    410.03 o 
  22   2  12    55503.21    54940.37    940.19 o 
  24   2  12     6420.20     6356.60    244.09 o 
  26   2  12    15167.85    14550.74    357.48 o 
  28   2  12    36782.85    37000.06    615.69 o 
  30   2  12     3499.05     3139.51    217.54 o 
  32   2  12    14577.75    14927.49    574.03 o 
 -43   3  12    13173.96    13949.43    388.98 o 
 -41   3  12    14459.70    14898.82    398.12 o 
 -39   3  12     1232.99     1253.76    179.89 o 
 -37   3  12    43475.43    45682.64    659.74 o 
 -35   3  12    17534.63    18727.40    360.71 o 
 -33   3  12     2679.56     3004.13    169.99 o 
 -31   3  12    34903.88    36237.44    483.34 o 
 -29   3  12    18471.07    19347.85    304.72 o 
 -27   3  12     1862.53     1891.79    119.25 o 
 -25   3  12    41619.71    42933.11    488.84 o 
 -23   3  12    40658.86    40529.26    455.41 o 
 -21   3  12     1494.73     1504.88     92.86 o 
 -19   3  12    64161.62    63703.15    613.59 o 
 -17   3  12    64188.42    62549.20    983.75 o 
 -15   3  12      215.93      -45.48     63.57 o 
 -13   3  12    55930.41    54830.02    522.21 o 
 -11   3  12    42040.91    42045.89    504.90 o 
  -9   3  12     2074.10     2089.05     99.60 o 
  -7   3  12    70418.88    70821.66    789.94 o 
  -5   3  12   100147.60    99373.68    898.39 o 
  -3   3  12     2741.10     2571.31     88.81 o 
  -1   3  12    62400.34    61036.87    623.63 o 
   1   3  12    51986.91    51050.44    540.51 o 
   3   3  12      822.82      921.40     79.05 o 
   5   3  12    28884.12    28115.56    392.81 o 
   7   3  12    81111.45    80426.73    889.62 o 
   9   3  12     6095.86     6213.63    214.42 o 
  11   3  12    56632.80    56943.46    686.73 o 
  13   3  12    42639.63    42354.33    599.01 o 
  15   3  12     4166.18     4242.06    183.38 o 
  17   3  12    36363.39    35517.86    548.54 o 
  19   3  12    50444.91    50265.99    711.07 o 
  21   3  12     4294.19     4102.89    200.32 o 
  23   3  12    13826.53    13629.72    340.06 o 
  25   3  12    54619.95    55553.33    758.29 o 
  27   3  12     5017.37     4728.17    224.02 o 
  29   3  12    12666.28    12323.09    331.76 o 
  31   3  12    23406.82    24333.27    479.53 o 
 -42   4  12      731.33      593.79    188.93 o 
 -40   4  12    22683.70    23566.83    487.21 o 
 -38   4  12     9347.98     9650.88    308.99 o 
 -36   4  12      921.93      615.58    150.13 o 
 -34   4  12    30802.95    32392.37    490.07 o 
 -32   4  12    18108.15    17410.83    334.85 o 
 -30   4  12     6608.90     6687.55    219.71 o 
 -28   4  12    24591.46    25895.51    439.79 o 
 -26   4  12    31616.33    31491.00    402.07 o 
 -24   4  12      257.79      569.71     97.03 o 
 -22   4  12    41959.05    42375.68    478.10 o 
 -20   4  12    45549.50    45301.26    496.60 o 
 -18   4  12      370.75      183.37     73.05 o 
 -16   4  12    76367.11    74561.12    696.24 o 
 -14   4  12    20430.00    19619.37    249.10 o 
 -12   4  12        0.69      -67.51     52.48 o 
 -10   4  12    21428.60    21168.84    289.88 o 
  -8   4  12    83767.31    83821.77    824.56 o 
  -6   4  12     3855.42     3842.07    129.14 o 
  -4   4  12    45575.98    45473.14    453.16 o 
  -2   4  12    62185.36    62862.52    611.85 o 
   0   4  12      686.94      602.46     76.97 o 
   2   4  12    24518.52    24519.37    325.02 o 
   4   4  12    41596.11    40464.61    417.43 o 
   6   4  12    11977.15    12062.18    195.52 o 
   8   4  12    44745.67    45258.70    558.41 o 
  10   4  12    59227.02    58884.79    699.34 o 
  12   4  12     5212.46     5870.98    218.17 o 
  14   4  12    20694.67    20144.24    375.22 o 
  16   4  12    36636.50    35292.07    544.32 o 
  18   4  12     1926.54     1552.60    154.25 o 
  20   4  12     9524.62     9528.88    278.76 o 
  22   4  12    35049.01    37143.30    567.05 o 
  24   4  12     8647.62     9037.23    274.08 o 
  26   4  12    11962.57    11574.80    320.07 o 
  28   4  12    38108.06    38733.20    618.69 o 
  30   4  12     2525.40     2764.04    230.82 o 
 -41   5  12    15176.29    16597.05    442.70 o 
 -39   5  12      256.32      129.09    162.24 o 
 -37   5  12    26736.42    28168.11    502.01 o 
 -35   5  12    12318.78    12189.67    317.20 o 
 -33   5  12      180.41      163.29    141.78 o 
 -31   5  12    21807.37    22283.68    415.39 o 
 -29   5  12    22134.14    22578.49    399.69 o 
 -27   5  12     1214.29     1192.18    124.67 o 
 -25   5  12    30756.95    31709.14    446.41 o 
 -23   5  12    31308.40    31737.26    419.79 o 
 -21   5  12      494.14      337.67     93.45 o 
 -19   5  12    26883.75    26944.08    364.61 o 
 -17   5  12    48307.30    48265.25    519.11 o 
 -15   5  12     5024.65     5508.85    126.01 o 
 -13   5  12    44209.32    44781.08    512.03 o 
 -11   5  12     6692.19     7026.78    161.90 o 
  -9   5  12     6836.87     6344.82    188.08 o 
  -7   5  12    44587.23    44215.08    478.31 o 
  -5   5  12    63899.43    64484.75    587.53 o 
  -3   5  12     2826.79     3288.00    126.42 o 
  -1   5  12    35912.17    37050.13    395.50 o 
   1   5  12    34282.72    35091.17    394.97 o 
   3   5  12      148.25      302.80     65.59 o 
   5   5  12    30947.42    32613.11    360.29 o 
   7   5  12    48346.61    48789.71    492.96 o 
   9   5  12     3564.44     3759.89    121.18 o 
  11   5  12    41534.55    42033.20    496.23 o 
  13   5  12    38099.99    38680.21    569.29 o 
  15   5  12      100.27       93.86    116.22 o 
  17   5  12    19649.94    20011.87    374.25 o 
  19   5  12    27018.19    29348.29    478.64 o 
  21   5  12     1453.75     1450.85    158.31 o 
  23   5  12    12131.36    12665.37    340.69 o 
  25   5  12    41664.23    43597.42    699.19 o 
  27   5  12     4972.96     5267.63    302.53 o 
  29   5  12    18975.52    19824.35    491.39 o 
 -38   6  12    10491.81    10975.46    318.13 o 
 -36   6  12       40.11      -15.88    153.62 o 
 -34   6  12    23968.41    24371.78    478.26 o 
 -32   6  12    13850.97    14401.54    334.19 o 
 -30   6  12     4670.96     4872.83    195.48 o 
 -28   6  12    12715.30    12651.64    283.54 o 
 -26   6  12    23511.73    23526.49    381.54 o 
 -24   6  12       10.89       85.52    102.69 o 
 -22   6  12    32781.85    32568.27    484.58 o 
 -20   6  12    15743.10    15332.22    280.66 o 
 -18   6  12        7.64     -106.79     71.19 o 
 -16   6  12    41787.47    40469.92    552.12 o 
 -14   6  12    25594.38    26381.37    384.30 o 
 -12   6  12      105.70      166.19     89.72 o 
 -10   6  12    30747.06    30805.59    395.76 o 
  -8   6  12    61037.56    59265.95    641.65 o 
  -6   6  12       47.44      127.00     81.19 o 
  -4   6  12    25086.81    25044.92    339.01 o 
  -2   6  12    51711.95    51640.30    538.64 o 
   0   6  12       38.65      -62.46     72.71 o 
   2   6  12    33033.47    32649.06    390.11 o 
   4   6  12    20594.82    20036.01    259.72 o 
   6   6  12     9023.92     9497.98    173.84 o 
   8   6  12    28519.14    28818.99    352.20 o 
  10   6  12    40846.56    44131.42    528.35 o 
  12   6  12     1396.89     1553.92    124.73 o 
  14   6  12    18314.97    19528.55    380.42 o 
  16   6  12    32508.26    34482.08    553.61 o 
  18   6  12      309.83      164.83    131.20 o 
  20   6  12    11827.28    11877.04    321.61 o 
  22   6  12    23958.14    25165.13    523.53 o 
  24   6  12     3202.59     2916.43    226.00 o 
  26   6  12    15147.53    15957.18    435.62 o 
  28   6  12    28256.31    29489.81    613.87 o 
 -37   7  12    18441.25    19679.07    445.92 o 
 -35   7  12     8690.47     8550.01    300.89 o 
 -33   7  12     2407.57     2588.88    191.96 o 
 -31   7  12    19870.88    20987.66    387.46 o 
 -29   7  12    16383.99    16660.05    333.01 o 
 -27   7  12      210.38      135.01    118.16 o 
 -25   7  12    33064.13    33315.88    503.07 o 
 -23   7  12    21207.54    20848.61    443.22 o 
 -21   7  12       59.50      -66.82     96.30 o 
 -19   7  12    35182.81    35166.88    519.13 o 
 -17   7  12    38358.18    36664.25    527.04 o 
 -15   7  12      851.37     1208.93    131.75 o 
 -13   7  12    30635.62    31179.62    463.51 o 
 -11   7  12    41499.30    42269.79    567.23 o 
  -9   7  12     2635.67     2596.06    138.34 o 
  -7   7  12    33043.68    34226.80    459.82 o 
  -5   7  12    38559.96    40280.77    487.52 o 
  -3   7  12      172.75      296.78     90.71 o 
  -1   7  12    27572.79    28326.82    399.19 o 
   1   7  12    40767.57    41360.95    466.04 o 
   3   7  12     1755.50     1873.65     91.01 o 
   5   7  12    20127.45    21543.62    398.66 o 
   7   7  12    33491.69    34608.34    520.47 o 
   9   7  12     4206.68     4212.72    241.16 o 
  11   7  12    18770.70    20243.07    339.62 o 
  13   7  12    32221.93    34876.68    516.13 o 
  15   7  12     1979.20     1908.14    173.35 o 
  17   7  12    12383.68    11949.40    402.62 o 
  19   7  12    25631.92    26599.14    567.60 o 
  21   7  12     4546.21     4906.74    270.81 o 
  23   7  12     8423.04     8782.25    352.47 o 
  25   7  12    25929.40    26705.96   1118.19 o 
 -34   8  12    16750.04    16852.44    387.40 o 
 -32   8  12     7638.85     7726.55    292.90 o 
 -30   8  12     2011.97     2169.03    168.83 o 
 -28   8  12    11507.98    11848.15    299.76 o 
 -26   8  12    22384.97    22976.60    408.31 o 
 -24   8  12      245.94      201.05    115.86 o 
 -22   8  12    24349.06    24380.98    436.71 o 
 -20   8  12    10469.73     9714.43    273.48 o 
 -18   8  12      163.99       81.74    122.31 o 
 -16   8  12    25759.07    24854.44    422.29 o 
 -14   8  12    23612.45    23028.04    397.71 o 
 -12   8  12      547.13      499.80    115.77 o 
 -10   8  12    15409.38    14894.39    292.51 o 
  -8   8  12    19860.01    18949.59    328.69 o 
  -6   8  12      952.13     1056.66    122.03 o 
  -4   8  12    29567.61    29712.50    445.46 o 
  -2   8  12    32088.22    31165.32    510.49 o 
   0   8  12       67.99      139.55    101.04 o 
   2   8  12    26590.36    26322.18    420.77 o 
   4   8  12    26352.20    26024.74    418.83 o 
   6   8  12     4806.73     4730.62    207.89 o 
   8   8  12    20723.20    21615.86    408.11 o 
  10   8  12    43247.45    43705.38    647.26 o 
  12   8  12       86.70      -34.82    144.16 o 
  14   8  12    11871.07    12224.49    324.86 o 
  16   8  12    30223.69    31126.56    572.83 o 
  18   8  12     4758.04     5195.97    261.38 o 
  20   8  12     9147.28     8577.08    369.39 o 
  22   8  12    20213.44    20935.40    528.99 o 
 -31   9  12     9419.80     9954.79    291.13 o 
 -29   9  12     8134.56     7949.89    255.69 o 
 -27   9  12       78.22       42.23    119.16 o 
 -25   9  12     9735.67     9384.46    319.12 o 
 -23   9  12    12359.71    11860.54    316.92 o 
 -21   9  12       30.67      -59.31    135.06 o 
 -19   9  12    16145.11    16342.04    355.79 o 
 -17   9  12    12025.26    12423.42    309.85 o 
 -15   9  12      100.44       41.39    126.16 o 
 -13   9  12    20174.59    21175.06    394.00 o 
 -11   9  12    19109.14    19356.13    383.55 o 
  -9   9  12      183.31      236.06    117.16 o 
  -7   9  12    12453.68    13074.36    346.42 o 
  -5   9  12    27507.64    29350.06    444.16 o 
  -3   9  12      237.21      382.57    134.91 o 
  -1   9  12    19059.26    20720.01    398.70 o 
   1   9  12    20488.24    20804.96    426.96 o 
   3   9  12      745.76      896.88    128.25 o 
   5   9  12    10630.37    10697.38    466.84 o 
   7   9  12    20067.32    22975.20    460.78 o 
   9   9  12     6193.39     6878.35    253.21 o 
  11   9  12    13849.38    14710.76    695.24 o 
  13   9  12    23726.62    26511.31    603.09 o 
  15   9  12     1193.87     1424.08    253.69 o 
  17   9  12     3943.72     4004.02    255.71 o 
  19   9  12    19264.34    20407.49    778.21 o 
 -26  10  12     5761.96     5896.38    292.37 o 
 -24  10  12       19.96     -129.64    149.04 o 
 -22  10  12     7767.79     6790.25    260.07 o 
 -20  10  12    14471.25    14476.79    353.30 o 
 -18  10  12        3.14     -202.00    134.67 o 
 -16  10  12    12129.87    12871.93    328.41 o 
 -14  10  12    11149.78    11380.78    303.77 o 
 -12  10  12     1105.82     1301.84    159.66 o 
 -10  10  12     8538.48     9167.64    331.17 o 
  -8  10  12    15644.34    16750.45    353.12 o 
  -6  10  12      878.99      622.29    164.55 o 
  -4  10  12     7827.77     8416.49    293.21 o 
  -2  10  12    19496.47    19657.09    464.86 o 
   0  10  12      783.59      792.36    167.24 o 
   2  10  12     6545.55     6881.34    286.39 o 
   4  10  12    14118.65    15694.62    501.64 o 
   6  10  12     2559.90     2924.97    275.56 o 
   8  10  12     4629.19     5019.70    395.97 o 
  10  10  12    10180.71    10726.08    428.86 o 
  12  10  12     2275.35     2459.99    280.11 o 
  14  10  12     5770.67     5747.33    403.12 o 
 -19  11  12     7824.20     8273.35    287.70 o 
 -17  11  12     7194.40     7058.75    268.95 o 
 -15  11  12     1094.85     1278.09    172.60 o 
 -13  11  12     9404.71     9499.04    378.35 o 
 -11  11  12    10342.96    10818.28    324.17 o 
  -9  11  12       42.09      215.60    187.59 o 
  -7  11  12     3220.16     2875.24    258.24 o 
  -5  11  12    10704.32    12137.00    390.41 o 
  -3  11  12      740.24      880.74    190.62 o 
  -1  11  12     9287.78    10473.66    463.58 o 
   1  11  12    12015.10    12570.88    400.05 o 
   3  11  12     1074.42     1203.48    191.08 o 
   5  11  12     4337.95     4265.68    327.54 o 
   7  11  12    11264.93    12076.97    530.18 o 
 -43   1  13      135.22      101.57    166.32 o 
 -41   1  13      105.65     -229.54    153.02 o 
 -39   1  13        4.13     -109.35    136.50 o 
 -37   1  13      422.85      460.43    142.73 o 
 -35   1  13      113.42     -179.86    119.91 o 
 -33   1  13      396.06      328.19    110.24 o 
 -31   1  13        6.73       -7.87     93.39 o 
 -29   1  13      825.29      735.68     96.95 o 
 -27   1  13        9.46      -35.02     79.60 o 
 -25   1  13       17.78       -1.50     76.66 o 
 -23   1  13     1617.68     1638.89     99.62 o 
 -21   1  13      839.11      851.88     89.88 o 
 -19   1  13      200.82       68.58     68.78 o 
 -17   1  13      796.75      585.56     67.72 o 
 -15   1  13      286.13      213.35     62.26 o 
 -13   1  13       12.22      -74.15     49.43 o 
 -11   1  13      125.88        6.99     43.60 o 
  -9   1  13     2078.17     2250.94    103.15 o 
  -7   1  13      949.97     1077.38     68.68 o 
  -5   1  13     2718.81     2591.58     88.85 o 
  -3   1  13      415.82      246.07     51.22 o 
  -1   1  13      745.38      598.20     71.48 o 
   1   1  13      423.62      264.44     69.08 o 
   3   1  13     3051.77     3133.40    117.60 o 
   5   1  13      315.82      108.13     60.48 o 
   7   1  13        2.64      -79.33     52.89 o 
   9   1  13     1958.90     1965.73     81.56 o 
  11   1  13        5.38     -104.63     69.76 o 
  13   1  13      322.93      247.84     76.65 o 
  15   1  13      948.59      857.54     88.71 o 
  17   1  13     1581.40     1709.89    108.63 o 
  19   1  13       20.77       20.38    114.18 o 
  21   1  13      221.85       -8.03    123.22 o 
  23   1  13     2544.78     1809.64    184.14 o 
  25   1  13        2.34      -16.32    143.85 o 
  27   1  13        5.74     -190.04    149.07 o 
  29   1  13      835.64      233.44    167.55 o 
  31   1  13      166.78        4.37    155.78 o 
 -42   2  13       56.63       11.31    160.79 o 
 -40   2  13      106.22     -142.49    152.59 o 
 -38   2  13     1908.77     2209.03    199.35 o 
 -36   2  13      662.32      666.86    146.60 o 
 -34   2  13       30.94     -175.94    117.30 o 
 -32   2  13      765.97      574.41    112.59 o 
 -30   2  13     1931.96     1739.52    124.23 o 
 -28   2  13        8.65        4.45     86.41 o 
 -26   2  13       54.62      113.70     82.68 o 
 -24   2  13      880.83      823.61     91.09 o 
 -22   2  13      843.91      564.54     85.71 o 
 -20   2  13      109.01       97.05     72.02 o 
 -18   2  13     2367.91     2599.60    101.33 o 
 -16   2  13       99.98      110.11     59.69 o 
 -14   2  13     2995.55     2947.59    115.23 o 
 -12   2  13      336.73      226.99     60.87 o 
 -10   2  13     2227.51     2309.63     97.83 o 
  -8   2  13      428.84      271.20     69.73 o 
  -6   2  13     8375.66     8488.69    163.00 o 
  -4   2  13     1040.84     1260.14     74.91 o 
  -2   2  13      271.75      117.58     70.60 o 
   0   2  13      774.34      774.22     90.02 o 
   2   2  13     2758.40     2781.48    147.96 o 
   4   2  13     2368.95     2374.40    123.83 o 
   6   2  13     1719.30     1836.56    128.05 o 
   8   2  13     1171.82     1073.46    103.44 o 
  10   2  13      289.52      127.43     99.14 o 
  12   2  13      997.11      700.55    117.01 o 
  14   2  13     1194.41     1186.47    131.67 o 
  16   2  13      930.91      750.62    126.75 o 
  18   2  13      357.23      175.06    117.56 o 
  20   2  13       29.68     -121.15    117.23 o 
  22   2  13      136.63     -122.15    127.69 o 
  24   2  13     1957.65     1607.27    173.36 o 
  26   2  13      544.07      195.41    152.28 o 
  28   2  13        8.10      -84.90    145.14 o 
  30   2  13      451.44      385.58    169.59 o 
 -43   3  13      397.71      438.35    177.21 o 
 -41   3  13     1522.47     1589.36    198.49 o 
 -39   3  13      490.56      324.70    161.67 o 
 -37   3  13      191.80      132.72    139.29 o 
 -35   3  13       22.09      -40.83    121.15 o 
 -33   3  13     6152.55     6170.21    204.46 o 
 -31   3  13      180.76      178.33    105.88 o 
 -29   3  13     3164.00     3074.14    142.10 o 
 -27   3  13      607.83      472.59     97.96 o 
 -25   3  13     2931.71     2897.37    127.03 o 
 -23   3  13      128.82        9.98     81.69 o 
 -21   3  13     7090.79     7060.52    169.55 o 
 -19   3  13     1960.83     2312.43    114.19 o 
 -17   3  13     5801.34     5473.78    145.87 o 
 -15   3  13     2820.73     2818.03    126.42 o 
 -13   3  13       73.28       -9.29     55.08 o 
 -11   3  13      215.33       64.79     59.17 o 
  -9   3  13    18565.55    19219.25    247.56 o 
  -7   3  13     5411.23     6379.91    223.62 o 
  -5   3  13      170.03      119.88     69.19 o 
  -3   3  13     5602.09     5981.24    159.94 o 
  -1   3  13     2426.49     2848.64    120.02 o 
   1   3  13     3820.20     3463.49    128.96 o 
   3   3  13     1716.64     1891.87    121.54 o 
   5   3  13     8184.46     8569.17    200.37 o 
   7   3  13      221.07      211.71     88.78 o 
   9   3  13     7253.91     6970.79    188.76 o 
  11   3  13     6146.25     6184.53    210.17 o 
  13   3  13      670.65      782.41    124.03 o 
  15   3  13     1989.36     1627.36    148.21 o 
  17   3  13      169.72      191.77    124.64 o 
  19   3  13       64.90      -51.76    120.07 o 
  21   3  13     1270.04     1264.52    156.97 o 
  23   3  13     4376.11     4470.43    226.18 o 
  25   3  13       19.09       12.67    145.73 o 
  27   3  13     1067.26      607.39    161.53 o 
  29   3  13     1682.67     1548.11    191.59 o 
  31   3  13      125.97       85.09    167.19 o 
 -42   4  13      256.01      230.14    184.27 o 
 -40   4  13     1519.46     1627.18    210.30 o 
 -38   4  13     1520.66     1084.84    166.96 o 
 -36   4  13     2568.84     2748.89    180.82 o 
 -34   4  13       39.80      -89.43    122.07 o 
 -32   4  13      721.77      618.86    131.58 o 
 -30   4  13     8268.17     8145.01    241.37 o 
 -28   4  13       23.76      144.89    113.83 o 
 -26   4  13     2870.57     3024.23    171.75 o 
 -24   4  13     4858.55     5102.50    178.48 o 
 -22   4  13     3159.26     3013.79    165.08 o 
 -20   4  13      329.43      223.63     89.06 o 
 -18   4  13     7105.03     7031.22    165.03 o 
 -16   4  13     2651.49     2244.39    107.01 o 
 -14   4  13    19874.77    20109.60    247.69 o 
 -12   4  13      476.84      420.15     79.65 o 
 -10   4  13     7023.01     6785.50    163.94 o 
  -8   4  13     4809.23     4521.92    135.49 o 
  -6   4  13    40525.86    40394.50    496.27 o 
  -4   4  13     4617.70     4356.92    146.19 o 
  -2   4  13     2121.42     2605.74    122.76 o 
   0   4  13     2885.76     2810.02    122.72 o 
   2   4  13     2309.64     1836.22    120.01 o 
   4   4  13     1266.85     1396.38     99.90 o 
   6   4  13    15168.69    14689.42    269.64 o 
   8   4  13    15161.61    14477.86    271.51 o 
  10   4  13        4.98     -111.03     95.50 o 
  12   4  13     6041.57     5738.84    207.59 o 
  14   4  13     3150.23     2566.72    166.11 o 
  16   4  13      168.40      -70.65    116.30 o 
  18   4  13     4095.97     4346.98    208.41 o 
  20   4  13     3027.58     3038.03    193.39 o 
  22   4  13      198.10      -70.71    126.18 o 
  24   4  13     3208.88     2846.78    194.84 o 
  26   4  13     9964.99     9642.00    305.54 o 
  28   4  13        1.38     -169.35    144.13 o 
  30   4  13     1236.51      996.35    216.05 o 
 -39   5  13     2194.81     2251.56    213.93 o 
 -37   5  13      633.10      415.42    160.77 o 
 -35   5  13      668.48      449.99    150.66 o 
 -33   5  13     5548.23     6034.07    330.86 o 
 -31   5  13       27.48     -193.85    129.23 o 
 -29   5  13      640.03      584.21    139.58 o 
 -27   5  13     2773.64     2439.13    159.54 o 
 -25   5  13     3042.71     3208.44    156.81 o 
 -23   5  13     1609.87     1561.77    126.81 o 
 -21   5  13     6701.93     6859.52    183.00 o 
 -19   5  13     3765.33     3640.68    138.40 o 
 -17   5  13     2664.57     2447.16    102.32 o 
 -15   5  13     8354.07     8151.72    193.10 o 
 -13   5  13      576.05      598.04     93.22 o 
 -11   5  13      842.46      849.23     89.53 o 
  -9   5  13    12194.17    12643.33    217.69 o 
  -7   5  13     7829.45     8962.53    207.69 o 
  -5   5  13       52.86     -114.15     81.77 o 
  -3   5  13     8629.78     8483.62    209.97 o 
  -1   5  13     1412.16     1693.13    105.93 o 
   1   5  13     2596.44     2064.75    119.74 o 
   3   5  13     3519.00     3098.35    118.75 o 
   5   5  13     9049.54     9478.33    200.51 o 
   7   5  13       14.38      -42.43     88.64 o 
   9   5  13    12187.69    11912.33    254.40 o 
  11   5  13     6723.21     6622.47    260.01 o 
  13   5  13       34.42     -117.12    109.84 o 
  15   5  13     4607.05     4369.57    323.29 o 
  17   5  13     2250.15     1728.42    161.78 o 
  19   5  13       57.80       24.61    123.12 o 
  21   5  13     4198.72     3574.14    213.71 o 
  23   5  13     6254.73     5814.30    258.56 o 
  25   5  13      295.36      183.27    160.13 o 
  27   5  13     3535.88     3250.13    254.74 o 
 -38   6  13      668.27      786.27    172.46 o 
 -36   6  13     7722.81     8164.27    294.62 o 
 -34   6  13      857.04      643.03    164.76 o 
 -32   6  13      540.25      342.51    146.83 o 
 -30   6  13     2388.96     2991.91    181.90 o 
 -28   6  13     1744.94     1595.30    152.71 o 
 -26   6  13      377.54      369.40    131.62 o 
 -24   6  13     7223.22     7193.23    224.46 o 
 -22   6  13     5336.59     5335.27    218.90 o 
 -20   6  13     1934.99     1705.02    121.87 o 
 -18   6  13     7650.01     8139.68    217.28 o 
 -16   6  13     3497.33     3292.61    162.52 o 
 -14   6  13      218.93      214.24    101.71 o 
 -12   6  13    10907.68    11176.58    238.69 o 
 -10   6  13     4580.12     4156.32    147.21 o 
  -8   6  13       27.38       57.84     89.84 o 
  -6   6  13    13695.33    13938.84    276.82 o 
  -4   6  13     8549.95     8551.62    217.78 o 
  -2   6  13      356.59      530.34    102.25 o 
   0   6  13     6421.64     6279.23    186.51 o 
   2   6  13     7389.56     7322.17    173.67 o 
   4   6  13       40.38       25.37     71.25 o 
   6   6  13     3651.72     3740.04    178.32 o 
   8   6  13    11779.62    11540.95    240.20 o 
  10   6  13      699.99      767.47    129.00 o 
  12   6  13     8379.85     7483.67    245.54 o 
  14   6  13     2846.02     2640.47    170.19 o 
  16   6  13       99.20       -2.29    124.45 o 
  18   6  13     1699.34     1560.83    170.01 o 
  20   6  13     4644.19     4039.91    278.57 o 
  22   6  13      240.64      -29.20    158.36 o 
  24   6  13     3348.95     3272.31    237.40 o 
  26   6  13     2832.71     2821.79    246.58 o 
 -35   7  13     2246.69     2790.32    216.63 o 
 -33   7  13     5554.80     5827.12    255.78 o 
 -31   7  13      407.60      219.62    142.04 o 
 -29   7  13       75.22     -181.35    132.41 o 
 -27   7  13     6951.92     7628.85    256.13 o 
 -25   7  13     3405.42     3740.76    183.79 o 
 -23   7  13      758.85      884.59    122.21 o 
 -21   7  13     5861.74     6311.23    222.17 o 
 -19   7  13     5675.34     5395.54    203.19 o 
 -17   7  13     1133.51     1242.13    135.74 o 
 -15   7  13     4428.04     4398.82    190.78 o 
 -13   7  13     3034.91     2953.02    159.16 o 
 -11   7  13       62.49      -87.74    103.84 o 
  -9   7  13     3984.98     4184.10    175.07 o 
  -7   7  13     9231.16     8941.41    251.47 o 
  -5   7  13      543.78      246.98    109.77 o 
  -3   7  13    10940.10    10856.02    286.13 o 
  -1   7  13     1739.67     1836.44    130.65 o 
   1   7  13     1499.39     1219.89    116.62 o 
   3   7  13     2083.89     1965.66    130.38 o 
   5   7  13     4731.34     4871.16    155.77 o 
   7   7  13      901.94      801.83    112.76 o 
   9   7  13     9031.35     8657.67    227.37 o 
  11   7  13     6333.86     6295.18    228.48 o 
  13   7  13      114.56       36.41    124.84 o 
  15   7  13     1684.99     1859.87    169.79 o 
  17   7  13     1952.06     2200.20    205.79 o 
  19   7  13      133.05      337.69    171.10 o 
  21   7  13     1948.95     1952.09    218.76 o 
  23   7  13     4535.93     5023.23    385.93 o 
 -32   8  13     3329.91     3747.76    222.16 o 
 -30   8  13     1868.70     2009.47    184.13 o 
 -28   8  13      320.88      139.03    139.88 o 
 -26   8  13      179.59      -42.56    122.04 o 
 -24   8  13     9867.32     9989.20    333.16 o 
 -22   8  13     5644.83     5962.98    230.92 o 
 -20   8  13     2702.55     3010.58    182.88 o 
 -18   8  13     7071.51     8004.56    248.12 o 
 -16   8  13     1964.68     1432.20    151.39 o 
 -14   8  13      874.80      804.13    134.65 o 
 -12   8  13     9582.19    10352.70    295.04 o 
 -10   8  13     2874.06     2977.89    168.09 o 
  -8   8  13      244.07      218.08    125.48 o 
  -6   8  13     6843.13     7547.84    243.85 o 
  -4   8  13    11665.24    11184.11    286.35 o 
  -2   8  13     1578.65     1837.98    216.25 o 
   0   8  13    13533.78    14645.45    300.88 o 
   2   8  13      791.70      791.71    131.29 o 
   4   8  13        8.24     -154.44    125.30 o 
   6   8  13     2844.44     3131.56    192.33 o 
   8   8  13    18191.29    18391.26    412.35 o 
  10   8  13       14.97     -164.20    176.51 o 
  12   8  13    12110.86    11876.69    406.69 o 
  14   8  13     1583.96     1529.80    168.04 o 
  16   8  13       42.56      -86.37    154.08 o 
  18   8  13     1993.94     2028.55    205.13 o 
  20   8  13     4478.36     4008.40    323.00 o 
 -29   9  13      990.81      924.97    198.24 o 
 -27   9  13     4836.91     5617.23    283.01 o 
 -25   9  13      790.37     1001.77    185.46 o 
 -23   9  13      493.88      395.07    164.03 o 
 -21   9  13     9163.07     9542.00    288.81 o 
 -19   9  13     3610.60     3261.84    277.64 o 
 -17   9  13     4817.45     5196.40    221.84 o 
 -15   9  13     7086.03     7326.34    244.08 o 
 -13   9  13     1525.57     1356.06    164.66 o 
 -11   9  13      468.26      279.35    143.20 o 
  -9   9  13     8730.79     8580.82    274.62 o 
  -7   9  13     9101.13     8884.92    278.29 o 
  -5   9  13      321.25      278.60    139.81 o 
  -3   9  13    14488.80    14090.37    335.06 o 
  -1   9  13     2527.99     2643.95    190.40 o 
   1   9  13      638.63      862.70    143.60 o 
   3   9  13     5378.00     5971.69    299.61 o 
   5   9  13     6530.02     6147.49    303.65 o 
   7   9  13        6.27     -250.02    166.68 o 
   9   9  13     6752.99     6506.53    293.72 o 
  11   9  13    11908.25    13073.89    481.05 o 
  13   9  13      951.71     1014.22    249.77 o 
  15   9  13     6793.07     7145.89    395.42 o 
  17   9  13     1956.90     1610.73    234.69 o 
 -24  10  13     6141.81     6285.41    278.13 o 
 -22  10  13     3370.27     3393.95    233.48 o 
 -20  10  13     2375.91     2655.11    215.40 o 
 -18  10  13     8772.49     8528.25    301.10 o 
 -16  10  13     1898.97     1539.44    183.63 o 
 -14  10  13      655.98      505.48    175.19 o 
 -12  10  13     6236.52     6477.81    336.18 o 
 -10  10  13     3940.03     3986.32    238.22 o 
  -8  10  13      441.94      430.98    167.95 o 
  -6  10  13     6987.05     7739.35    275.43 o 
  -4  10  13     6615.74     5262.73    286.12 o 
  -2  10  13     2829.98     3093.91    223.51 o 
   0  10  13    10361.88    10617.22    343.66 o 
   2  10  13     1306.77      981.65    161.78 o 
   4  10  13       60.49       42.02    205.37 o 
   6  10  13     7568.49     7741.99    347.59 o 
   8  10  13     7103.63     6962.53    427.15 o 
  10  10  13      452.84      242.20    310.71 o 
  12  10  13     7721.03     6966.54    520.79 o 
 -15  11  13     6717.84     7598.62    316.20 o 
 -13  11  13     1822.14     1942.28    217.88 o 
 -11  11  13       27.02      -87.44    174.47 o 
  -9  11  13     5622.70     5511.21    444.00 o 
  -7  11  13     8553.85     7662.12    355.53 o 
  -5  11  13     2669.36     3206.52    315.58 o 
  -3  11  13    10397.05    10479.00    366.30 o 
  -1  11  13     3134.52     3361.27    236.80 o 
   1  11  13       18.73      -70.58    156.27 o 
   3  11  13     7459.38     7737.85    289.63 o 
 -42   0  14     4031.39     4078.61    324.72 o 
 -40   0  14      940.56      993.85    241.97 o 
 -38   0  14    43160.85    44854.30    908.36 o 
 -36   0  14    10024.58     9510.84    390.13 o 
 -34   0  14     6304.54     6811.07    329.29 o 
 -32   0  14    20471.66    21201.63    535.72 o 
 -30   0  14     7969.90     7617.74    260.30 o 
 -28   0  14     4075.04     3982.31    202.22 o 
 -26   0  14    42942.40    44732.27    679.95 o 
 -24   0  14    32318.36    32723.25    651.58 o 
 -22   0  14     7608.84     8107.43    262.55 o 
 -20   0  14    47128.30    49445.01    755.83 o 
 -18   0  14    28533.98    28313.98    499.06 o 
 -16   0  14    10727.87     9851.53    286.18 o 
 -14   0  14    45662.40    43111.73    803.44 o 
 -12   0  14     5238.32     5256.58    202.52 o 
 -10   0  14      935.49      827.84    218.12 o 
  -6   0  14    63879.79    64513.00   1107.38 o 
  -4   0  14    11552.82    12203.08    413.28 o 
  -2   0  14    89989.91    91963.15   1499.31 o 
   0   0  14    22677.69    21975.64    437.26 o 
   2   0  14     4690.11     4606.83    193.84 o 
   4   0  14    49387.92    49366.49   1008.63 o 
   6   0  14    64287.55    63590.23    975.08 o 
   8   0  14        7.81      -45.49    116.14 o 
  10   0  14    94846.75    95077.88   1410.41 o 
  12   0  14    37246.17    37487.69    680.82 o 
  14   0  14     5009.61     5031.34    268.78 o 
  16   0  14    33753.86    35627.94   1172.70 o 
  18   0  14    38789.12    43283.84    865.03 o 
  20   0  14     2434.39     2939.97    226.62 o 
  22   0  14    33822.83    33487.65    737.16 o 
  24   0  14    55989.40    56794.48   1095.21 o 
  26   0  14      142.68     -158.39    207.46 o 
  28   0  14    22459.96    22004.72    582.38 o 
  30   0  14    22292.79    21901.59    584.25 o 
 -43   1  14     5653.28     5931.34    312.04 o 
 -41   1  14    15412.93    16402.53    423.33 o 
 -39   1  14    11555.08    11418.75    349.09 o 
 -37   1  14     4964.10     5001.97    221.33 o 
 -35   1  14    40203.95    41627.85    590.67 o 
 -33   1  14     3987.78     4252.25    173.43 o 
 -31   1  14     6496.18     7009.25    198.95 o 
 -29   1  14    25095.35    25841.94    371.69 o 
 -27   1  14    10385.08     9992.33    210.23 o 
 -25   1  14     4228.59     3975.88    181.24 o 
 -23   1  14    48957.43    50392.43    577.04 o 
 -21   1  14    39698.43    39160.37    472.77 o 
 -19   1  14    13032.42    12842.86    232.13 o 
 -17   1  14    36587.69    34747.29    420.85 o 
 -15   1  14    13319.09    12972.18    221.76 o 
 -13   1  14     1997.52     2090.87    108.63 o 
 -11   1  14    79591.46    77386.99    931.45 o 
  -9   1  14    24657.65    22873.97    366.83 o 
  -7   1  14      392.47      -16.46     85.21 o 
  -5   1  14    83837.11    82557.59   1024.78 o 
  -3   1  14    57897.15    56524.09    690.57 o 
  -1   1  14    18804.21    18562.61    340.23 o 
   1   1  14    33380.98    33973.12    463.07 o 
   3   1  14    34078.61    35067.01    496.31 o 
   5   1  14       52.41       23.68     61.97 o 
   7   1  14    57906.68    57624.59    594.10 o 
   9   1  14    61664.61    60046.70    706.86 o 
  11   1  14     1501.34     1520.90    133.22 o 
  13   1  14    64224.08    64520.45    835.87 o 
  15   1  14    20084.29    20701.50    400.83 o 
  17   1  14      430.39      435.96    127.38 o 
  19   1  14    31881.79    32057.74    528.57 o 
  21   1  14    46146.30    47529.78    702.68 o 
  23   1  14      304.80      350.59    152.21 o 
  25   1  14    25085.28    25163.58    563.66 o 
  27   1  14    30066.37    29697.52    577.92 o 
  29   1  14       38.19     -233.77    155.85 o 
 -42   2  14     5288.06     5488.49    273.69 o 
 -40   2  14     3908.59     3686.45    240.88 o 
 -38   2  14    33279.92    35934.06    701.38 o 
 -36   2  14     6078.31     6370.57    304.29 o 
 -34   2  14     6361.19     7039.91    213.05 o 
 -32   2  14    25464.46    25815.60    369.19 o 
 -30   2  14     6949.07     6959.50    188.57 o 
 -28   2  14     7525.84     7626.35    189.58 o 
 -26   2  14    42113.40    42755.72    502.93 o 
 -24   2  14    16215.83    15946.61    276.50 o 
 -22   2  14     7025.69     7222.30    176.60 o 
 -20   2  14    55358.00    55299.45    583.96 o 
 -18   2  14    41401.65    41308.11    461.49 o 
 -16   2  14     8702.56     8541.87    186.33 o 
 -14   2  14    57707.78    56618.89    604.91 o 
 -12   2  14    16505.99    16277.04    254.39 o 
 -10   2  14       73.46      -88.90     69.30 o 
  -8   2  14    76858.81    76713.83    762.15 o 
  -6   2  14    58490.99    58338.02    658.75 o 
  -4   2  14     5191.52     5077.70    141.75 o 
  -2   2  14    50754.56    50830.73    652.74 o 
   0   2  14    30042.46    29809.37    469.35 o 
   2   2  14      708.11      526.82    100.96 o 
   4   2  14    21932.41    21122.01    349.76 o 
   6   2  14    51308.33    50041.66    614.85 o 
   8   2  14      318.29      248.67    110.75 o 
  10   2  14    48068.25    46344.82    723.65 o 
  12   2  14    20552.04    20070.97    376.17 o 
  14   2  14        9.31       30.40    113.04 o 
  16   2  14    46418.00    44856.94    654.37 o 
  18   2  14    26826.24    26143.08    465.79 o 
  20   2  14      209.99       66.99    131.99 o 
  22   2  14    21982.45    21012.51    430.45 o 
  24   2  14    33771.38    32764.22    646.22 o 
  26   2  14       26.82       91.17    146.81 o 
  28   2  14    21004.42    21712.48    497.82 o 
  30   2  14    20935.51    22946.29    496.85 o 
 -41   3  14    13952.79    14013.67    389.68 o 
 -39   3  14    10051.98     9672.97    339.74 o 
 -37   3  14     3627.61     4008.09    253.22 o 
 -35   3  14    29124.90    30669.67    484.71 o 
 -33   3  14     4478.69     4478.29    186.03 o 
 -31   3  14     2397.38     2369.21    145.36 o 
 -29   3  14    23685.49    24019.56    359.13 o 
 -27   3  14    14302.28    14449.22    264.42 o 
 -25   3  14     2540.10     2499.81    135.03 o 
 -23   3  14    38827.48    40113.50    518.44 o 
 -21   3  14    31128.09    30677.10    423.88 o 
 -19   3  14     7113.78     7263.01    171.41 o 
 -17   3  14    25330.64    25302.73    328.99 o 
 -15   3  14    17753.42    18095.86    262.40 o 
 -13   3  14     1087.29     1289.41     96.10 o 
 -11   3  14    41974.55    42715.04    459.09 o 
  -9   3  14    15707.98    14858.03    232.42 o 
  -7   3  14       60.87     -116.88     77.92 o 
  -5   3  14    55363.11    55456.72    634.41 o 
  -3   3  14    36164.62    36867.27    467.29 o 
  -1   3  14     4330.21     4319.43    174.72 o 
   1   3  14    30201.92    30685.55    455.63 o 
   3   3  14    33495.00    33358.34    456.03 o 
   5   3  14      158.92       99.06     96.07 o 
   7   3  14    39308.69    39505.55    521.76 o 
   9   3  14    32206.21    34705.11    614.14 o 
  11   3  14       18.76     -161.19    107.46 o 
  13   3  14    52125.45    51586.69    714.09 o 
  15   3  14    23276.80    24289.89    438.52 o 
  17   3  14       11.19      -13.59    122.00 o 
  19   3  14    16720.50    15625.00    362.93 o 
  21   3  14    39647.84    41544.04    653.80 o 
  23   3  14      666.62      801.53    159.26 o 
  25   3  14    15313.29    15197.57    386.66 o 
  27   3  14    31874.83    33246.48    571.51 o 
  29   3  14       72.18      109.66    158.75 o 
 -40   4  14     2303.01     2127.27    225.57 o 
 -38   4  14    24521.93    26249.12    575.55 o 
 -36   4  14     7069.18     7177.63    244.15 o 
 -34   4  14     4908.41     5117.29    269.35 o 
 -32   4  14    28203.88    28963.77    455.36 o 
 -30   4  14     5611.64     5876.51    209.68 o 
 -28   4  14     3838.02     3934.87    186.33 o 
 -26   4  14    22608.93    22203.17    386.67 o 
 -24   4  14    29710.34    29682.03    456.17 o 
 -22   4  14     2377.67     2287.83    128.16 o 
 -20   4  14    37559.36    37173.23    459.64 o 
 -18   4  14     8435.64     8336.59    191.34 o 
 -16   4  14     4202.74     3887.29    130.20 o 
 -14   4  14    32983.63    33854.46    372.74 o 
 -12   4  14    13544.94    12999.19    253.85 o 
 -10   4  14     3001.16     2947.45    139.78 o 
  -8   4  14    51522.89    50367.20    745.45 o 
  -6   4  14    39631.87    38158.91    486.19 o 
  -4   4  14     5923.56     5846.40    173.84 o 
  -2   4  14    47671.29    47534.46    570.44 o 
   0   4  14    22386.43    21931.52    333.98 o 
   2   4  14     2399.96     2626.69    129.87 o 
   4   4  14    38448.83    38885.13    515.73 o 
   6   4  14    36608.40    38342.15    514.07 o 
   8   4  14      216.11       92.31     96.28 o 
  10   4  14    56714.18    56376.27    756.23 o 
  12   4  14    40507.26    40577.34    602.21 o 
  14   4  14      251.87      143.06    128.88 o 
  16   4  14    20779.37    22094.18    486.51 o 
  18   4  14    23409.23    24667.42    499.62 o 
  20   4  14     1529.57     1797.13    175.34 o 
  22   4  14    17515.30    17182.12    399.11 o 
  24   4  14    28926.35    30952.31    535.44 o 
  26   4  14      350.89      682.51    169.37 o 
  28   4  14    15996.10    15311.72    412.17 o 
 -39   5  14     9965.92    10681.53    341.07 o 
 -37   5  14     2994.62     2857.21    215.96 o 
 -35   5  14    24195.03    24631.64    461.40 o 
 -33   5  14     3754.16     3613.63    213.51 o 
 -31   5  14     7561.49     7769.11    267.40 o 
 -29   5  14    23939.74    23933.78    508.49 o 
 -27   5  14    15519.78    15947.64    353.62 o 
 -25   5  14     2328.26     2314.56    163.36 o 
 -23   5  14    40943.15    40385.43    616.32 o 
 -21   5  14    28906.30    29449.93    423.18 o 
 -19   5  14     2048.00     2163.00    159.28 o 
 -17   5  14    47041.21    46249.68    499.21 o 
 -15   5  14    14915.92    15521.41    329.29 o 
 -13   5  14      507.68      289.64    107.96 o 
 -11   5  14    40028.84    40219.00    545.42 o 
  -9   5  14    52068.35    53426.53    636.10 o 
  -7   5  14       43.73      113.81     95.11 o 
  -5   5  14    50026.20    49370.41    596.67 o 
  -3   5  14    40813.38    40073.40    509.01 o 
  -1   5  14      228.81       31.21     85.82 o 
   1   5  14    17353.67    16754.39    302.49 o 
   3   5  14    32301.62    32271.10    509.36 o 
   5   5  14     1310.06     1645.65    121.36 o 
   7   5  14    23768.91    23903.12    381.51 o 
   9   5  14    34063.08    34486.91    564.28 o 
  11   5  14     1753.97     2140.46    157.70 o 
  13   5  14    27875.81    26815.90    467.68 o 
  15   5  14    19095.76    18449.78    384.49 o 
  17   5  14      111.75        2.53    130.03 o 
  19   5  14     8336.05     7952.73    276.54 o 
  21   5  14    25559.75    25990.96    621.36 o 
  23   5  14     1573.64     1539.36    194.09 o 
  25   5  14    17912.38    18856.28    447.59 o 
 -36   6  14     5202.97     4964.09    254.34 o 
 -34   6  14     4207.46     4102.85    229.76 o 
 -32   6  14    25163.86    25830.66    489.74 o 
 -30   6  14     5553.21     5635.71    252.46 o 
 -28   6  14     4417.65     4672.75    215.57 o 
 -26   6  14    19813.96    20362.56    381.04 o 
 -24   6  14    33234.36    33347.38    503.97 o 
 -22   6  14     4569.46     4750.12    181.78 o 
 -20   6  14    37663.31    38141.19    584.89 o 
 -18   6  14     8560.58     7979.96    231.61 o 
 -16   6  14      160.66      257.28    113.05 o 
 -14   6  14    40299.49    40825.27    605.85 o 
 -12   6  14    24748.06    24215.17    483.38 o 
 -10   6  14     1173.38     1235.60    131.73 o 
  -8   6  14    27740.15    28099.57    433.59 o 
  -6   6  14    37258.34    37668.75    526.21 o 
  -4   6  14       52.27      102.27    103.33 o 
  -2   6  14    35322.67    37164.30    519.28 o 
   0   6  14    26752.41    27122.69    419.91 o 
   2   6  14      545.07      707.04    112.39 o 
   4   6  14    22140.69    24063.17    390.21 o 
   6   6  14    20512.93    21660.15    429.96 o 
   8   6  14      693.02      762.54    123.23 o 
  10   6  14    39170.52    39441.01    630.83 o 
  12   6  14    29606.01    31583.11    551.34 o 
  14   6  14      665.92      268.43    135.02 o 
  16   6  14    12398.64    13037.77    335.80 o 
  18   6  14    20088.63    20696.97    434.14 o 
  20   6  14     1123.94     1169.26    173.43 o 
  22   6  14    15354.40    16029.09    455.51 o 
  24   6  14    21700.17    23480.15    534.84 o 
 -35   7  14    16455.61    17294.38    416.54 o 
 -33   7  14     3321.87     3756.87    225.28 o 
 -31   7  14     2616.94     2480.47    255.56 o 
 -29   7  14    16174.40    16255.63    376.34 o 
 -27   7  14    12139.33    12282.32    321.99 o 
 -25   7  14     2799.77     2754.85    167.09 o 
 -23   7  14    19286.81    19528.03    410.86 o 
 -21   7  14    10288.51    10779.03    303.18 o 
 -19   7  14     1918.23     1613.41    163.99 o 
 -17   7  14    28132.19    28884.06    490.75 o 
 -15   7  14    11982.89    11983.15    396.11 o 
 -13   7  14     2056.88     1845.57    171.49 o 
 -11   7  14    25372.20    25030.95    449.51 o 
  -9   7  14    14843.79    15349.55    339.19 o 
  -7   7  14     1635.82     2011.44    154.60 o 
  -5   7  14    33454.23    32658.60    506.18 o 
  -3   7  14    21188.99    21477.35    373.35 o 
  -1   7  14     1329.75     1234.71    129.28 o 
   1   7  14    27708.29    28285.10    441.52 o 
   3   7  14    22736.55    22270.09    378.93 o 
   5   7  14      159.85      279.87    140.80 o 
   7   7  14    23288.16    24158.02    408.83 o 
   9   7  14    23706.94    24595.21    568.84 o 
  11   7  14      259.90      119.78    235.83 o 
  13   7  14    31277.72    32098.69    573.18 o 
  15   7  14    20405.36    21160.32    461.17 o 
  17   7  14       89.26       -6.19    157.35 o 
  19   7  14     9001.96     8559.83    335.14 o 
  21   7  14    23354.81    23642.30    566.09 o 
 -32   8  14    13768.40    14931.14    397.22 o 
 -30   8  14     4493.95     4525.82    236.14 o 
 -28   8  14     2618.66     3141.73    225.30 o 
 -26   8  14    11222.94    11497.45    342.70 o 
 -24   8  14     9998.00    10653.67    323.22 o 
 -22   8  14     1223.50     1274.46    174.37 o 
 -20   8  14    20966.92    23043.12    457.59 o 
 -18   8  14     7726.08     7888.79    303.44 o 
 -16   8  14      704.95      829.17    160.17 o 
 -14   8  14    22269.18    22694.24    474.78 o 
 -12   8  14     9649.42    10406.08    320.68 o 
 -10   8  14      393.16      306.50    135.29 o 
  -8   8  14    20270.99    20268.20    406.14 o 
  -6   8  14    19904.33    19844.73    417.37 o 
  -4   8  14     2320.68     2289.24    167.30 o 
  -2   8  14    22255.20    22322.76    416.59 o 
   0   8  14    17719.32    18167.53    346.49 o 
   2   8  14      120.56       26.94    109.05 o 
   4   8  14    13192.79    13103.16    275.25 o 
   6   8  14    17039.02    18531.50    416.43 o 
   8   8  14        8.57     -234.18    161.63 o 
  10   8  14    21586.77    22518.73    609.09 o 
  12   8  14    13022.88    14449.98    497.53 o 
  14   8  14       77.28      -81.77    143.09 o 
  16   8  14    11766.69    12343.57    372.42 o 
  18   8  14    15279.13    15300.30    433.02 o 
 -27   9  14     5617.57     5521.33    272.27 o 
 -25   9  14      920.72      720.39    215.10 o 
 -23   9  14    12156.23    12331.17    354.79 o 
 -21   9  14     6717.28     6952.01    277.44 o 
 -19   9  14     1747.28     1775.30    205.79 o 
 -17   9  14    16743.80    16955.63    508.08 o 
 -15   9  14     5263.45     4959.07    256.19 o 
 -13   9  14      843.35      775.58    172.65 o 
 -11   9  14    12009.80    11380.07    376.71 o 
  -9   9  14    11271.62    11825.57    419.83 o 
  -7   9  14      187.40      370.15    145.35 o 
  -5   9  14    16884.09    16424.24    458.16 o 
  -3   9  14    11888.50    12961.70    327.04 o 
  -1   9  14      616.58      569.54    140.85 o 
   1   9  14    11315.45    12587.91    328.83 o 
   3   9  14     8666.64     8305.34    343.69 o 
   5   9  14       25.22       97.58    196.39 o 
   7   9  14    13480.49    13522.75    786.38 o 
   9   9  14    12816.90    13711.73    463.04 o 
  11   9  14       19.71        4.86    216.17 o 
  13   9  14    11450.80    12041.99    546.51 o 
  15   9  14     9019.88     8841.01    490.10 o 
 -22  10  14     1292.88     1196.77    209.88 o 
 -20  10  14    12287.72    12509.36    398.11 o 
 -18  10  14     7008.23     7643.95    388.94 o 
 -16  10  14      682.01      883.19    194.22 o 
 -14  10  14    14269.41    14872.75    415.40 o 
 -12  10  14     6050.18     6005.34    280.68 o 
 -10  10  14      256.19      165.89    192.01 o 
  -8  10  14     8083.70     9153.28    301.01 o 
  -6  10  14    13873.85    14403.21    367.15 o 
  -4  10  14      449.96      341.58    168.05 o 
  -2  10  14    15052.90    16106.34    681.29 o 
   0  10  14     7249.13     7600.78    303.83 o 
   2  10  14      118.89       49.29    143.80 o 
   4  10  14     8397.85     9676.57    445.24 o 
   6  10  14     8968.04    10249.50    444.54 o 
   8  10  14      262.77      443.34    320.46 o 
  -9  11  14     3870.63     3653.39    291.59 o 
  -7  11  14       76.34        1.46    197.26 o 
  -5  11  14     6389.71     5630.87    305.64 o 
  -3  11  14     9829.68    10447.85    370.11 o 
 -41   1  15      120.58      -15.29    157.34 o 
 -39   1  15       36.44      150.80    154.79 o 
 -37   1  15      330.13      318.08    146.25 o 
 -35   1  15       26.44     -110.66    124.51 o 
 -33   1  15       20.55     -148.27    108.65 o 
 -31   1  15        5.56     -147.12     98.08 o 
 -29   1  15      975.72      777.85    115.94 o 
 -27   1  15        3.08     -119.17     94.98 o 
 -25   1  15      354.80      208.90     98.55 o 
 -23   1  15        0.82     -124.33     82.88 o 
 -21   1  15      426.62      312.26     90.03 o 
 -19   1  15       17.22      -83.88     78.96 o 
 -17   1  15      435.21      326.72     85.51 o 
 -15   1  15      396.60      362.93     89.73 o 
 -13   1  15        6.50      -71.07     83.56 o 
 -11   1  15     1131.76     1223.48    115.28 o 
  -9   1  15     1162.91     1293.62    104.59 o 
  -7   1  15      129.53        5.10     80.11 o 
  -5   1  15     1827.72     2120.84    116.73 o 
  -3   1  15      118.54      307.13     82.60 o 
  -1   1  15      270.47      371.17     73.96 o 
   1   1  15      735.22      540.65     77.21 o 
   3   1  15      560.16      676.25     76.47 o 
   5   1  15       13.66      -82.96     61.30 o 
   7   1  15      370.69      340.72     71.06 o 
   9   1  15     1074.56      999.83    125.96 o 
  11   1  15      224.12       63.28    110.75 o 
  13   1  15        8.55     -165.05    110.03 o 
  15   1  15     2856.73     2205.72    163.02 o 
  17   1  15      280.83      -99.34    119.31 o 
  19   1  15       18.01      -90.06    134.16 o 
  21   1  15      316.59      390.28    151.94 o 
  23   1  15      380.03      138.23    157.56 o 
  25   1  15        3.02     -221.52    147.68 o 
  27   1  15        7.13      -33.60    156.12 o 
 -40   2  15       11.38     -239.89    159.93 o 
 -38   2  15        8.40     -210.19    145.48 o 
 -36   2  15     1160.55     1008.04    165.61 o 
 -34   2  15      157.81      -28.72    118.80 o 
 -32   2  15     1044.28      914.19    125.16 o 
 -30   2  15      282.66      107.40    104.60 o 
 -28   2  15     2543.61     2491.76    151.40 o 
 -26   2  15      600.69      203.45    109.31 o 
 -24   2  15     1400.75     1387.82    119.38 o 
 -22   2  15      228.31      287.41     95.79 o 
 -20   2  15       42.96      -47.11     81.11 o 
 -18   2  15     1532.71     1763.43    110.16 o 
 -16   2  15      606.15      674.36     97.97 o 
 -14   2  15       10.42       23.55     80.66 o 
 -12   2  15     3188.89     3109.69    169.35 o 
 -10   2  15      573.89      708.32     93.72 o 
  -8   2  15     1533.31     1563.74    101.29 o 
  -6   2  15       61.73       20.74     66.83 o 
  -4   2  15     5588.71     5531.01    153.68 o 
  -2   2  15      791.55      566.36    103.16 o 
   0   2  15      521.62      476.64    103.33 o 
   2   2  15      121.01       48.85     94.53 o 
   4   2  15      529.53      459.04    102.67 o 
   6   2  15     1299.28     1266.38    121.41 o 
   8   2  15       43.52     -154.63    109.38 o 
  10   2  15      534.19      435.75    120.54 o 
  12   2  15      256.09      214.43    117.86 o 
  14   2  15      903.03      928.27    138.40 o 
  16   2  15      689.86      562.90    136.65 o 
  18   2  15      185.08       -9.41    125.12 o 
  20   2  15      463.57      424.50    144.96 o 
  22   2  15       12.85     -201.65    134.43 o 
  24   2  15      611.82      751.08    168.67 o 
  26   2  15      434.19      -31.20    169.31 o 
  28   2  15       38.47     -137.66    171.37 o 
 -41   3  15      126.95     -206.49    164.81 o 
 -39   3  15     1123.05     1358.29    184.94 o 
 -37   3  15      361.68      243.72    153.46 o 
 -35   3  15       56.35      -79.78    122.84 o 
 -33   3  15      969.67      841.60    132.20 o 
 -31   3  15     1916.17     1907.07    150.96 o 
 -29   3  15      904.53     1032.66    127.49 o 
 -27   3  15      113.82       10.46    101.04 o 
 -25   3  15     2619.65     2294.59    135.69 o 
 -23   3  15     3576.69     3425.61    154.12 o 
 -21   3  15     1462.00     1484.18    121.73 o 
 -19   3  15      128.72      162.55     88.58 o 
 -17   3  15      321.09      148.16     93.29 o 
 -15   3  15      211.91      142.98     84.92 o 
 -13   3  15      832.24      653.78     92.05 o 
 -11   3  15       45.01      -85.87     65.08 o 
  -9   3  15       84.80     -109.99     87.16 o 
  -7   3  15     1379.01     1570.42    141.71 o 
  -5   3  15      221.06       32.69     91.08 o 
  -3   3  15     1780.07     1984.70    201.15 o 
  -1   3  15      221.34      112.03     99.08 o 
   1   3  15      375.19      415.37    105.56 o 
   3   3  15      991.75     1005.90    111.82 o 
   5   3  15      563.51      314.79    100.78 o 
   7   3  15     1515.99     1106.16    116.10 o 
   9   3  15      266.90      205.43    123.92 o 
  11   3  15     2529.03     2163.64    161.51 o 
  13   3  15      657.69      883.98    142.05 o 
  15   3  15      233.27       76.17    145.63 o 
  17   3  15      130.89      111.47    131.55 o 
  19   3  15      227.22       10.44    134.68 o 
  21   3  15       68.95     -143.89    139.44 o 
  23   3  15     1341.97     1040.94    177.20 o 
  25   3  15      331.15        3.60    161.51 o 
  27   3  15      815.60      274.64    164.65 o 
 -38   4  15     1356.03     1370.22    194.10 o 
 -36   4  15      959.17     1154.66    166.10 o 
 -34   4  15      645.69      737.75    160.63 o 
 -32   4  15      505.34      444.30    144.00 o 
 -30   4  15      114.49      -40.33    116.17 o 
 -28   4  15     2325.84     2509.83    160.08 o 
 -26   4  15      452.41      295.31    126.16 o 
 -24   4  15       82.61      -10.19    106.15 o 
 -22   4  15     1241.78     1312.39    126.11 o 
 -20   4  15     1606.49     1550.70    124.76 o 
 -18   4  15     2808.53     2955.43    139.40 o 
 -16   4  15      192.95       11.55     85.62 o 
 -14   4  15      776.51      595.10     84.54 o 
 -12   4  15     1030.51      851.37    109.59 o 
 -10   4  15     3283.04     3798.90    164.76 o 
  -8   4  15     2541.61     2533.97    134.25 o 
  -6   4  15      390.10      220.41     96.20 o 
  -4   4  15     6096.86     6335.75    193.80 o 
  -2   4  15     2497.11     2167.30    135.70 o 
   0   4  15      188.53       33.58    109.06 o 
   2   4  15      919.65     1044.33    116.26 o 
   4   4  15     4168.95     4704.49    171.29 o 
   6   4  15     3507.83     2912.40    148.54 o 
   8   4  15     2375.90     2232.50    168.68 o 
  10   4  15     1497.99     1832.72    156.73 o 
  12   4  15      629.43      516.68    132.63 o 
  14   4  15     3067.21     3192.03    190.00 o 
  16   4  15      166.13     -104.48    132.06 o 
  18   4  15      490.70      472.63    148.24 o 
  20   4  15      836.26      808.48    169.03 o 
  22   4  15     1370.34     1323.04    185.15 o 
  24   4  15      545.85      422.25    164.08 o 
  26   4  15     2622.75     2073.51    207.06 o 
 -37   5  15     1959.53     1872.16    192.49 o 
 -35   5  15      269.50      -88.18    142.94 o 
 -33   5  15     1405.55     1472.28    166.66 o 
 -31   5  15     2927.90     2827.97    215.64 o 
 -29   5  15      214.77      138.64    136.81 o 
 -27   5  15     1064.13      901.81    147.86 o 
 -25   5  15     7203.20     6930.28    272.50 o 
 -23   5  15     2162.16     2077.38    147.10 o 
 -21   5  15     3783.49     4292.67    167.35 o 
 -19   5  15     4143.71     3870.10    163.19 o 
 -17   5  15     1030.74      724.12    134.48 o 
 -15   5  15     1940.63     2369.16    161.78 o 
 -13   5  15     6550.29     7094.47    213.22 o 
 -11   5  15     3047.53     2922.95    154.32 o 
  -9   5  15      257.86      266.89    103.63 o 
  -7   5  15     7202.36     7619.14    216.45 o 
  -5   5  15     4325.63     3975.16    172.18 o 
  -3   5  15      484.59      499.83    106.21 o 
  -1   5  15     4821.87     4783.84    196.74 o 
   1   5  15      418.20      364.76    114.72 o 
   3   5  15      254.87      277.71     98.95 o 
   5   5  15     1535.10     1567.04    142.64 o 
   7   5  15     4636.57     4487.58    196.91 o 
   9   5  15      151.24      195.36    125.69 o 
  11   5  15     4391.67     4215.46    199.62 o 
  13   5  15      231.87      171.52    134.17 o 
  15   5  15      407.22      281.99    142.99 o 
  17   5  15     2194.86     2056.37    185.48 o 
  19   5  15     1337.52      845.95    179.66 o 
  21   5  15       91.62     -188.49    152.39 o 
  23   5  15     3309.54     2960.99    227.03 o 
 -36   6  15     3910.46     4187.52    223.06 o 
 -34   6  15     2613.56     2520.77    207.66 o 
 -32   6  15        5.32     -215.82    143.88 o 
 -30   6  15     1250.30     1218.99    170.55 o 
 -28   6  15     4674.23     4704.20    221.76 o 
 -26   6  15      550.58      420.80    137.71 o 
 -24   6  15     2538.52     2808.29    172.62 o 
 -22   6  15     9283.61     9050.46    252.24 o 
 -20   6  15     1004.27      830.07    154.96 o 
 -18   6  15      761.60      429.12    137.50 o 
 -16   6  15     4922.29     4517.41    244.82 o 
 -14   6  15     2663.43     2551.09    171.19 o 
 -12   6  15     2020.26     2077.00    200.44 o 
 -10   6  15     2936.07     2838.28    159.87 o 
  -8   6  15     2943.56     2730.82    156.60 o 
  -6   6  15      491.22      362.47    114.19 o 
  -4   6  15     8277.07     8681.44    235.54 o 
  -2   6  15     1639.11     1387.69    130.22 o 
   0   6  15     1809.92     1804.42    137.60 o 
   2   6  15     4648.57     4613.45    192.18 o 
   4   6  15     1501.14     1420.72    140.57 o 
   6   6  15       45.31     -168.98    115.44 o 
   8   6  15     4276.07     4746.04    246.66 o 
  10   6  15     3797.71     3483.20    208.64 o 
  12   6  15     2012.77     2274.50    195.92 o 
  14   6  15     3694.75     3932.88    234.77 o 
  16   6  15      768.49      508.75    173.77 o 
  18   6  15      122.54      231.41    151.37 o 
  20   6  15     3438.70     3845.95    246.09 o 
  22   6  15     2450.97     2319.00    229.12 o 
 -33   7  15     2731.28     3485.90    299.98 o 
 -31   7  15     2470.20     2420.04    197.82 o 
 -29   7  15      147.20      -73.76    138.23 o 
 -27   7  15     1146.28     1087.10    154.85 o 
 -25   7  15     7084.73     7527.08    275.41 o 
 -23   7  15     1217.63     1176.58    183.27 o 
 -21   7  15     3944.66     4441.52    239.41 o 
 -19   7  15     5344.73     5108.81    243.79 o 
 -17   7  15      664.91      637.21    155.93 o 
 -15   7  15     5180.29     5882.56    249.29 o 
 -13   7  15     4651.85     4134.92    219.60 o 
 -11   7  15      926.71      622.48    141.94 o 
  -9   7  15     1112.35     1257.93    150.58 o 
  -7   7  15    13590.05    13988.39    327.12 o 
  -5   7  15     1255.36     1096.56    143.53 o 
  -3   7  15     3609.95     3892.21    179.23 o 
  -1   7  15     9489.29     9303.52    246.04 o 
   1   7  15     1112.52      997.45    127.96 o 
   3   7  15      306.03      120.87    115.65 o 
   5   7  15     6554.91     6971.94    227.51 o 
   7   7  15     9124.76     8700.68    269.51 o 
   9   7  15     1177.00     1205.83    190.49 o 
  11   7  15     6463.52     6040.15    246.57 o 
  13   7  15     2179.54     2134.57    188.39 o 
  15   7  15      346.39      372.91    155.51 o 
  17   7  15     2505.17     2477.32    221.99 o 
  19   7  15     2330.81     1820.82    216.77 o 
 -30   8  15     2269.56     2254.31    191.99 o 
 -28   8  15     1952.12     2516.78    255.61 o 
 -26   8  15     1174.68     1101.83    202.73 o 
 -24   8  15     2464.29     2403.69    226.68 o 
 -22   8  15    10688.52    11200.52    361.07 o 
 -20   8  15      597.12      557.03    171.72 o 
 -18   8  15     5829.08     6161.76    277.65 o 
 -16   8  15     3314.45     3930.30    231.48 o 
 -14   8  15      613.47      470.59    160.65 o 
 -12   8  15      379.99      438.16    160.00 o 
 -10   8  15     9693.99     9576.91    308.03 o 
  -8   8  15     2513.05     2338.82    180.32 o 
  -6   8  15     2722.51     2306.47    179.59 o 
  -4   8  15     7752.69     8943.22    348.77 o 
  -2   8  15     1338.93     1091.27    145.73 o 
   0   8  15     3237.19     3388.75    175.43 o 
   2   8  15     3160.69     3267.67    167.14 o 
   4   8  15     1873.33     2142.17    144.94 o 
   6   8  15      159.56        1.16    117.16 o 
   8   8  15     8796.50     8640.26    436.59 o 
  10   8  15     2021.89     1890.71    175.42 o 
  12   8  15     2567.19     3105.82    199.81 o 
  14   8  15     2217.90     2105.47    198.90 o 
  16   8  15      624.33      557.96    173.72 o 
 -25   9  15     6301.88     6139.63    307.07 o 
 -23   9  15      452.25      234.05    181.29 o 
 -21   9  15     3100.65     3368.53    248.78 o 
 -19   9  15     7570.40     7824.10    315.31 o 
 -17   9  15      607.26      233.98    169.13 o 
 -15   9  15     4095.15     4032.47    245.63 o 
 -13   9  15     3027.04     2729.23    215.29 o 
 -11   9  15     1566.27     1461.65    192.83 o 
  -9   9  15      316.52      395.92    155.61 o 
  -7   9  15    10091.55    10496.73    308.82 o 
  -5   9  15     2040.73     1711.13    174.90 o 
  -3   9  15     4775.80     5228.58    228.85 o 
  -1   9  15     4670.82     4370.88    212.02 o 
   1   9  15      435.79      248.60    133.09 o 
   3   9  15      581.41      273.01    203.16 o 
   5   9  15     4363.54     4487.06    323.97 o 
   7   9  15     4086.59     3754.17    360.83 o 
   9   9  15     1848.59     1699.79    272.97 o 
  11   9  15     8051.35     7978.34    460.84 o 
 -18  10  15     5050.26     5330.15    288.55 o 
 -16  10  15     4736.28     5330.79    297.82 o 
 -14  10  15      880.27      777.06    191.03 o 
 -12  10  15      900.52      772.60    189.32 o 
 -10  10  15     6467.18     6287.03    287.09 o 
  -8  10  15     1385.62     1280.60    185.72 o 
  -6  10  15     3172.45     3064.74    213.01 o 
  -4  10  15     8543.52     9898.97    314.12 o 
  -2  10  15     1245.36      621.21    179.04 o 
   0  10  15     2165.11     2014.41    205.03 o 
   2  10  15     6152.83     6369.82    341.98 o 
   4  10  15     2290.74     2533.62    298.27 o 
 -40   0  16     8606.59     8925.04    410.16 o 
 -38   0  16     9858.00    10111.53    426.30 o 
 -36   0  16    25355.57    27247.97    666.21 o 
 -34   0  16      262.96      292.44    199.97 o 
 -32   0  16     4761.25     4746.51    366.34 o 
 -30   0  16    14412.37    14587.21    409.75 o 
 -28   0  16     9154.74     8303.04    298.63 o 
 -26   0  16     7636.05     7641.99    296.07 o 
 -24   0  16    36018.84    35070.97    696.31 o 
 -22   0  16     2940.05     3228.46    249.10 o 
 -20   0  16     7054.08     7205.78    319.37 o 
 -18   0  16    30763.56    30767.94    686.79 o 
 -16   0  16     7214.38     6672.14    302.93 o 
 -14   0  16    25337.79    25083.11    596.55 o 
 -12   0  16    32939.62    33581.02    708.89 o 
 -10   0  16    16191.14    16283.68    453.10 o 
  -8   0  16     3484.27     3432.69    232.18 o 
  -6   0  16    80376.77    84919.34   1422.04 o 
  -4   0  16     6715.94     6547.47    494.33 o 
  -2   0  16    18661.40    18164.54    409.67 o 
   0   0  16    41174.52    40973.46    706.29 o 
   2   0  16    12330.91    13012.07    339.71 o 
   4   0  16     1167.95     1190.16    145.42 o 
   6   0  16    49013.21    47920.21    901.28 o 
   8   0  16    52193.89    53406.90    935.82 o 
  10   0  16    16646.52    16081.85    403.76 o 
  12   0  16    31005.29    31375.11    701.81 o 
  14   0  16    11648.43    12836.26    463.40 o 
  16   0  16      233.59      270.21    154.27 o 
  18   0  16    35751.80    35197.77    749.91 o 
  20   0  16    18814.88    19908.73    735.83 o 
  22   0  16      818.57      617.53    155.23 o 
  24   0  16    33995.77    34366.16   1031.12 o 
  26   0  16    14175.92    13684.30    660.75 o 
 -41   1  16     7471.97     7932.66    328.69 o 
 -39   1  16    16637.31    16992.41    405.65 o 
 -37   1  16     2935.16     3207.41    202.43 o 
 -35   1  16    10508.96    11461.51    318.03 o 
 -33   1  16    25358.08    25908.33    439.98 o 
 -31   1  16      376.84      104.72    121.03 o 
 -29   1  16     5876.71     6277.66    209.86 o 
 -27   1  16    29233.81    30045.42    427.45 o 
 -25   1  16    12856.15    12451.26    270.92 o 
 -23   1  16    13777.02    14840.42    291.49 o 
 -21   1  16    37783.59    39138.87    548.07 o 
 -19   1  16     6455.07     6173.83    201.85 o 
 -17   1  16    19477.31    19174.82    342.91 o 
 -15   1  16    32903.96    31779.46    465.24 o 
 -13   1  16    13757.67    13378.54    290.08 o 
 -11   1  16     4556.71     4429.88    185.79 o 
  -9   1  16    68672.49    70483.13    866.84 o 
  -7   1  16    14365.81    13573.72    323.81 o 
  -5   1  16     4147.30     3074.51    140.44 o 
  -3   1  16    53291.90    53981.97    742.00 o 
  -1   1  16    16134.03    17062.99    292.00 o 
   1   1  16    19305.67    18668.06    277.73 o 
   3   1  16    22920.71    22091.53    305.89 o 
   5   1  16    35327.56    35676.80    466.23 o 
   7   1  16     2434.19     1921.76    156.33 o 
   9   1  16    70010.45    69021.35    887.09 o 
  11   1  16    11713.28    11472.20    321.46 o 
  13   1  16     2580.35     2537.06    192.13 o 
  15   1  16    31271.38    31895.05    527.06 o 
  17   1  16    14286.28    14469.99    340.89 o 
  19   1  16      171.81      122.66    147.11 o 
  21   1  16    26624.32    26193.03    521.53 o 
  23   1  16    23811.71    25012.01    517.05 o 
  25   1  16     2468.98     2753.95    217.76 o 
 -40   2  16     2061.06     2117.83    219.39 o 
 -38   2  16     8985.01     9930.93    391.49 o 
 -36   2  16    27905.24    28451.85    512.50 o 
 -34   2  16      386.41      404.94    135.57 o 
 -32   2  16     9903.96     9523.90    253.42 o 
 -30   2  16    21729.83    21843.07    382.05 o 
 -28   2  16     4903.80     4805.08    190.94 o 
 -26   2  16    11915.63    11411.79    264.51 o 
 -24   2  16    38023.76    38656.29    522.80 o 
 -22   2  16     9332.70     9965.04    241.72 o 
 -20   2  16    17655.20    17082.16    305.78 o 
 -18   2  16    42038.06    41444.24    572.60 o 
 -16   2  16     7311.61     7722.07    216.36 o 
 -14   2  16    11781.36    11342.29    258.91 o 
 -12   2  16    45800.69    46411.04    599.94 o 
 -10   2  16    16955.22    17152.30    289.46 o 
  -8   2  16     4960.44     4334.09    160.44 o 
  -6   2  16    55313.50    54332.64    645.29 o 
  -4   2  16    18321.62    18789.89    348.24 o 
  -2   2  16    12586.76    11349.95    291.75 o 
   0   2  16    43923.42    44704.23    769.57 o 
   2   2  16    17605.80    17331.29    412.70 o 
   4   2  16     4407.18     4355.87    175.78 o 
   6   2  16    42575.96    41795.68    644.36 o 
   8   2  16    28832.69    29626.63    516.40 o 
  10   2  16     2892.13     2760.17    172.07 o 
  12   2  16    53808.66    55514.28    767.25 o 
  14   2  16    14944.11    15732.33    405.62 o 
  16   2  16     1234.11      611.85    145.97 o 
  18   2  16    22002.03    21666.80    435.29 o 
  20   2  16    21142.80    21272.28    440.41 o 
  22   2  16       42.01     -197.54    141.90 o 
  24   2  16    26070.50    26354.78    549.87 o 
  26   2  16    21210.15    22731.76    553.66 o 
 -39   3  16    16848.07    17479.54    474.57 o 
 -37   3  16     2198.88     1950.19    211.78 o 
 -35   3  16    11511.39    12056.78    313.78 o 
 -33   3  16    23691.16    24264.05    429.46 o 
 -31   3  16      388.32      328.09    139.47 o 
 -29   3  16     8057.58     8016.71    280.37 o 
 -27   3  16    22714.42    23704.66    392.77 o 
 -25   3  16     7440.05     7152.90    254.90 o 
 -23   3  16    13916.39    13631.71    299.24 o 
 -21   3  16    32502.55    32919.61    462.91 o 
 -19   3  16     6859.34     6878.79    213.19 o 
 -17   3  16    20492.04    20837.01    377.34 o 
 -15   3  16    37712.78    37608.33    521.13 o 
 -13   3  16     5623.35     5761.81    179.65 o 
 -11   3  16     6125.23     6683.94    155.82 o 
  -9   3  16    69428.98    70593.66    840.03 o 
  -7   3  16    10078.56    10051.88    246.66 o 
  -5   3  16    10818.17    10616.08    251.32 o 
  -3   3  16    49370.42    50126.71    722.08 o 
  -1   3  16    14675.56    14943.47    339.27 o 
   1   3  16    14216.27    14140.52    298.58 o 
   3   3  16    27339.51    27606.02    419.95 o 
   5   3  16    24840.05    25042.21    395.35 o 
   7   3  16     3193.28     2895.10    183.09 o 
   9   3  16    50533.86    51118.10    763.62 o 
  11   3  16    18937.21    19460.33    391.12 o 
  13   3  16     3181.18     3263.40    206.56 o 
  15   3  16    31690.99    31742.26    541.80 o 
  17   3  16    11716.55    12170.63    332.57 o 
  19   3  16      493.38      157.24    147.37 o 
  21   3  16    18870.56    18889.80    426.34 o 
  23   3  16    20489.71    21367.25    464.07 o 
  25   3  16     1295.85     1249.77    193.01 o 
 -38   4  16     5918.11     6205.77    289.52 o 
 -36   4  16    22698.55    22594.83    573.29 o 
 -34   4  16      293.06      135.80    153.01 o 
 -32   4  16    11371.15    12275.23    317.79 o 
 -30   4  16    19228.47    20223.03    375.00 o 
 -28   4  16     5544.98     5167.23    201.94 o 
 -26   4  16     6593.48     6488.47    317.00 o 
 -24   4  16    31190.24    33221.11    539.11 o 
 -22   4  16    12326.26    12070.70    300.77 o 
 -20   4  16    19265.38    18825.42    345.32 o 
 -18   4  16    24937.58    24225.43    394.08 o 
 -16   4  16     2664.04     2678.12    143.00 o 
 -14   4  16     4356.07     3891.38    176.07 o 
 -12   4  16    55223.17    56941.54    719.14 o 
 -10   4  16    15537.98    16391.11    320.57 o 
  -8   4  16     6460.31     6658.90    209.77 o 
  -6   4  16    46249.91    46466.01    614.97 o 
  -4   4  16    17297.63    18490.58    354.91 o 
  -2   4  16     7017.55     7110.84    236.08 o 
   0   4  16    28404.58    29317.91    514.47 o 
   2   4  16    14796.14    15665.40    305.21 o 
   4   4  16     5717.54     4893.71    182.13 o 
   6   4  16    36633.46    36935.70    604.01 o 
   8   4  16    24473.49    25669.82    480.73 o 
  10   4  16     1731.43     1596.81    162.63 o 
  12   4  16    41504.73    42574.82    645.64 o 
  14   4  16     9852.24    10175.57    298.59 o 
  16   4  16      711.32      266.96    151.99 o 
  18   4  16    15245.33    16652.73    392.32 o 
  20   4  16    16982.76    18411.07    425.17 o 
  22   4  16      707.26      357.48    204.16 o 
 -35   5  16    10418.41    10883.64    318.18 o 
 -33   5  16    16032.09    16794.30    475.88 o 
 -31   5  16      183.46      195.48    139.61 o 
 -29   5  16     6060.27     6073.84    263.03 o 
 -27   5  16    23388.90    23134.01    478.02 o 
 -25   5  16     8236.92     8256.48    265.78 o 
 -23   5  16     8728.58     8590.60    263.31 o 
 -21   5  16    32948.85    32678.23    682.85 o 
 -19   5  16     2329.88     1986.97    184.74 o 
 -17   5  16    14967.38    14685.49    421.23 o 
 -15   5  16    18459.04    19610.53    367.41 o 
 -13   5  16     8378.26     8191.57    237.99 o 
 -11   5  16     7297.72     7413.75    269.75 o 
  -9   5  16    47604.73    48113.41    641.15 o 
  -7   5  16    14728.73    15040.30    442.90 o 
  -5   5  16    10534.52    10959.38    265.91 o 
  -3   5  16    32120.77    32407.54    485.67 o 
  -1   5  16     7302.29     7181.56    223.63 o 
   1   5  16     3528.52     3945.46    246.79 o 
   3   5  16    39842.83    41637.91    569.96 o 
   5   5  16    16451.60    17089.60    330.56 o 
   7   5  16     5716.65     5378.81    259.29 o 
   9   5  16    37097.23    37852.24    627.78 o 
  11   5  16    21006.68    21704.05    488.91 o 
  13   5  16     1891.64     2113.88    178.35 o 
  15   5  16    25209.30    25141.23    480.97 o 
  17   5  16     8527.61     8881.41    314.01 o 
  19   5  16       29.42      100.71    162.51 o 
  21   5  16    20868.46    21964.18    479.59 o 
 -34   6  16      724.90      809.80    189.09 o 
 -32   6  16     8599.88     8625.77    320.61 o 
 -30   6  16    13061.86    13218.04    374.58 o 
 -28   6  16     2918.33     3030.79    231.25 o 
 -26   6  16     3776.58     3720.84    294.18 o 
 -24   6  16    18164.90    17950.11    436.09 o 
 -22   6  16     9790.27     8935.79    484.75 o 
 -20   6  16     9981.42     9753.00    327.65 o 
 -18   6  16    21551.45    21898.32    434.38 o 
 -16   6  16     2468.21     2390.74    176.78 o 
 -14   6  16     2498.23     2538.60    179.11 o 
 -12   6  16    36547.55    36712.55    578.24 o 
 -10   6  16     9189.64     8894.62    249.22 o 
  -8   6  16     4043.31     3943.48    230.98 o 
  -6   6  16    31503.08    31757.42    487.51 o 
  -4   6  16    16442.63    17327.18    362.69 o 
  -2   6  16     5663.93     5770.63    219.26 o 
   0   6  16    18635.14    18422.94    370.61 o 
   2   6  16     9301.31     9323.70    304.57 o 
   4   6  16     2644.46     2056.48    207.73 o 
   6   6  16    27157.97    29069.47    616.22 o 
   8   6  16    18723.45    20147.80    501.71 o 
  10   6  16     1449.27     1327.69    183.44 o 
  12   6  16    33503.17    34375.21    668.80 o 
  14   6  16     9355.34    10622.13    352.43 o 
  16   6  16      386.11      171.14    161.52 o 
  18   6  16    12424.27    13365.24    413.78 o 
  20   6  16    15830.63    16852.42    446.11 o 
 -31   7  16     1905.29     1533.36    194.14 o 
 -29   7  16     3074.65     3005.51    209.48 o 
 -27   7  16    13726.09    13390.30    433.30 o 
 -25   7  16     4473.01     4399.16    279.61 o 
 -23   7  16     3954.31     4115.51    353.25 o 
 -21   7  16    15329.62    16366.15    414.65 o 
 -19   7  16     7610.70     7525.63    389.74 o 
 -17   7  16     4438.68     4693.29    241.83 o 
 -15   7  16    22415.91    21627.24    463.81 o 
 -13   7  16     2755.23     2539.54    183.56 o 
 -11   7  16      957.01      660.28    148.99 o 
  -9   7  16    19287.96    20045.79    408.73 o 
  -7   7  16    14750.30    15927.40    374.86 o 
  -5   7  16     3792.73     4298.89    203.56 o 
  -3   7  16    19767.20    20552.36    381.47 o 
  -1   7  16     7940.33     8327.49    258.32 o 
   1   7  16     1200.90      965.61    142.84 o 
   3   7  16    14224.06    15010.28    337.46 o 
   5   7  16     8662.75     8738.82    277.43 o 
   7   7  16      764.30      671.28    169.55 o 
   9   7  16    20277.46    21211.23    450.37 o 
  11   7  16    11322.57    11698.40    335.37 o 
  13   7  16      537.02      945.84    170.02 o 
  15   7  16    12955.32    12816.06    365.03 o 
  17   7  16     8062.24     7973.00    332.16 o 
 -28   8  16     2333.91     2159.03    499.11 o 
 -26   8  16     2204.92     2242.26    244.97 o 
 -24   8  16    10202.69     9879.29    379.45 o 
 -22   8  16     4607.64     4792.60    266.74 o 
 -20   8  16     4315.03     4779.75    302.55 o 
 -18   8  16    12355.61    12797.14    458.45 o 
 -16   8  16     2655.23     2330.39    206.98 o 
 -14   8  16     1273.00     1585.48    190.74 o 
 -12   8  16    15730.15    15308.97    476.91 o 
 -10   8  16     4078.54     3724.28    225.24 o 
  -8   8  16     2445.25     2074.81    191.37 o 
  -6   8  16    14384.43    15100.40    381.80 o 
  -4   8  16    12135.89    12187.17    337.36 o 
  -2   8  16     3241.90     3888.23    224.27 o 
   0   8  16    12874.67    13356.07    339.81 o 
   2   8  16     5590.25     5626.57    225.11 o 
   4   8  16      358.91       -9.40    125.12 o 
   6   8  16    15746.06    16954.50    395.23 o 
   8   8  16     7112.17     7797.27    417.09 o 
  10   8  16      248.40       86.95    150.34 o 
  12   8  16    14395.23    15223.83    434.73 o 
 -21   9  16     7364.25     8134.60    332.64 o 
 -19   9  16     2741.22     2951.18    239.51 o 
 -17   9  16     1724.58     1559.05    206.04 o 
 -15   9  16    12205.94    12196.45    379.24 o 
 -13   9  16     1702.71     1852.17    203.42 o 
 -11   9  16      838.53      444.31    173.77 o 
  -9   9  16    11824.19    12053.70    341.44 o 
  -7   9  16     6248.79     6249.16    258.02 o 
  -5   9  16     1893.71     2066.81    185.53 o 
  -3   9  16     8837.74     8679.38    283.85 o 
  -1   9  16     4140.87     4601.27    220.27 o 
   1   9  16     1247.18     1272.48    159.98 o 
   3   9  16     7032.36     7988.98    273.08 o 
   5   9  16     5507.21     6202.94    502.25 o 
   7   9  16      452.19     -322.02    282.27 o 
 -12  10  16     5689.55     5835.34    318.08 o 
 -10  10  16     2808.43     2902.55    235.35 o 
  -8  10  16      207.76      294.97    179.08 o 
  -6  10  16     9652.93     9560.37    317.98 o 
  -4  10  16     4108.30     3641.18    225.70 o 
  -2  10  16     1262.56     1196.24    199.30 o 
 -39   1  17      189.41      172.47    164.81 o 
 -37   1  17       48.56     -147.90    146.35 o 
 -35   1  17      180.60      410.01    161.47 o 
 -33   1  17       10.21      102.45    143.74 o 
 -31   1  17      387.62      187.86    137.75 o 
 -29   1  17      104.55       49.81    135.26 o 
 -27   1  17       33.99     -176.86    117.90 o 
 -25   1  17       24.59     -164.04    109.36 o 
 -23   1  17     1348.96     1443.38    144.24 o 
 -21   1  17      153.96      -54.84    107.64 o 
 -19   1  17      140.97      -95.22    106.11 o 
 -17   1  17       40.74      -22.75    106.24 o 
 -15   1  17     1114.45     1076.35    131.29 o 
 -13   1  17       76.46       79.08    104.90 o 
 -11   1  17      472.28      474.30    114.28 o 
  -9   1  17      216.40      144.50    103.86 o 
  -7   1  17      967.82      770.98    114.52 o 
  -5   1  17        9.28       44.30     96.34 o 
  -3   1  17      302.64      266.01     96.82 o 
  -1   1  17      154.02       56.64     88.84 o 
   1   1  17      246.31      465.15     90.53 o 
   3   1  17      658.53      505.54     85.92 o 
   5   1  17       61.17       39.21    122.85 o 
   7   1  17     1731.99     1709.26    157.07 o 
   9   1  17      117.42       32.71    118.51 o 
  11   1  17      972.73      846.14    140.87 o 
  13   1  17      502.53      336.20    133.55 o 
  15   1  17     1359.16     1301.00    159.86 o 
  17   1  17       42.61      -20.61    135.88 o 
  19   1  17       80.52      -33.40    148.81 o 
  21   1  17       81.10     -152.23    151.04 o 
  23   1  17      201.80      294.54    163.88 o 
 -38   2  17      140.64      119.62    170.01 o 
 -36   2  17       68.65       16.40    168.49 o 
 -34   2  17      450.55      237.98    153.48 o 
 -32   2  17       13.59     -147.63    133.30 o 
 -30   2  17       10.71     -135.00    123.65 o 
 -28   2  17       11.22     -191.99    127.99 o 
 -26   2  17     1361.92     1202.56    158.12 o 
 -24   2  17      143.26     -105.92    111.08 o 
 -22   2  17       94.25       25.96    117.58 o 
 -20   2  17       16.59     -124.88    104.24 o 
 -18   2  17       19.08     -100.35    104.18 o 
 -16   2  17      400.94      311.03    110.73 o 
 -14   2  17       14.98       38.58     99.23 o 
 -12   2  17       20.53      -77.86     95.75 o 
 -10   2  17      264.00      278.95    104.74 o 
  -8   2  17       23.50      -27.88     94.24 o 
  -6   2  17      205.36       33.88     80.38 o 
  -4   2  17      228.39      147.97    107.42 o 
  -2   2  17      303.57      194.88    107.00 o 
   0   2  17      697.48      445.32    116.51 o 
   2   2  17       18.41     -141.56    100.21 o 
   4   2  17      405.25       95.86    103.29 o 
   6   2  17       37.89       11.86    120.30 o 
   8   2  17      603.68      525.76    137.37 o 
  10   2  17      811.06      625.73    138.10 o 
  12   2  17      161.69       89.43    131.51 o 
  14   2  17      557.14      454.45    147.55 o 
  16   2  17       21.91     -132.20    133.75 o 
  18   2  17        8.51      -55.97    142.22 o 
  20   2  17        8.34     -152.46    141.18 o 
  22   2  17      189.26     -125.83    164.89 o 
 -37   3  17      127.24       61.34    219.17 o 
 -35   3  17      143.15     -123.63    151.46 o 
 -33   3  17       17.66       23.37    149.64 o 
 -31   3  17      862.69      616.54    159.66 o 
 -29   3  17      904.69      731.19    155.14 o 
 -27   3  17       97.70     -182.27    136.03 o 
 -25   3  17       37.49     -179.67    119.78 o 
 -23   3  17     3413.86     3211.94    181.76 o 
 -21   3  17       12.48      -26.93    118.91 o 
 -19   3  17     2381.84     2181.87    150.75 o 
 -17   3  17      929.22      565.02    118.26 o 
 -15   3  17      387.91       83.91    104.46 o 
 -13   3  17     1255.79     1209.72    119.41 o 
 -11   3  17     6793.53     6814.92    228.10 o 
  -9   3  17       26.30     -146.08     99.48 o 
  -7   3  17      438.83      359.21    113.03 o 
  -5   3  17     1582.75     1751.40    143.10 o 
  -3   3  17      691.18      565.53    122.71 o 
  -1   3  17      299.90      275.24    113.84 o 
   1   3  17     1714.28     1663.49    141.96 o 
   3   3  17      373.72      163.74    107.97 o 
   5   3  17       64.25     -122.96    130.11 o 
   7   3  17      967.38     1187.50    159.46 o 
   9   3  17     2166.15     1793.89    163.57 o 
  11   3  17      440.96      242.69    138.12 o 
  13   3  17      887.91      667.07    148.78 o 
  15   3  17       35.54     -198.99    132.66 o 
  17   3  17      398.46      351.84    149.25 o 
  19   3  17      338.68      471.10    160.28 o 
  21   3  17      503.66      342.00    168.39 o 
 -36   4  17       20.19     -260.75    173.83 o 
 -34   4  17     1917.90     2009.62    217.08 o 
 -32   4  17       73.41       24.00    152.89 o 
 -30   4  17        0.11     -173.06    136.03 o 
 -28   4  17      343.35       94.55    140.83 o 
 -26   4  17     6668.31     6514.66    266.66 o 
 -24   4  17      610.29      168.63    142.50 o 
 -22   4  17      397.09      179.48    188.05 o 
 -20   4  17      615.80      319.14    124.75 o 
 -18   4  17        2.16      161.02    112.26 o 
 -16   4  17      258.05      147.85     93.69 o 
 -14   4  17     1651.13     1303.80    151.16 o 
 -12   4  17     2381.11     2413.82    155.14 o 
 -10   4  17      899.55      934.44    133.31 o 
  -8   4  17     3845.76     3579.96    184.32 o 
  -6   4  17     1157.74      789.46    125.66 o 
  -4   4  17       96.24       -2.21    107.25 o 
  -2   4  17      606.12      420.70    131.91 o 
   0   4  17      157.76       61.22    108.26 o 
   2   4  17       92.00       27.98    108.75 o 
   4   4  17     1631.61     1169.10    137.38 o 
   6   4  17      198.21     -117.63    128.33 o 
   8   4  17      515.31      191.90    142.28 o 
  10   4  17     1471.69     1269.07    161.07 o 
  12   4  17     1237.83      948.15    159.45 o 
  14   4  17     1134.01     1175.79    168.80 o 
  16   4  17      240.94     -213.96    142.64 o 
  18   4  17      185.49     -110.25    148.87 o 
  20   4  17       63.41      105.70    161.01 o 
 -35   5  17      424.41      165.52    170.10 o 
 -33   5  17       62.28       61.49    157.16 o 
 -31   5  17     1188.12     1081.89    176.30 o 
 -29   5  17     2210.62     2233.97    203.33 o 
 -27   5  17       23.05     -160.62    134.63 o 
 -25   5  17      148.02        6.68    132.55 o 
 -23   5  17     5010.43     4816.61    209.67 o 
 -21   5  17      976.97      553.21    124.05 o 
 -19   5  17     2610.42     2499.10    198.60 o 
 -17   5  17      147.57      229.19    151.71 o 
 -15   5  17      547.08      337.29    143.02 o 
 -13   5  17      661.24      891.63    144.08 o 
 -11   5  17     2437.04     2558.53    202.72 o 
  -9   5  17      667.68      706.85    139.51 o 
  -7   5  17      153.59       43.01    119.29 o 
  -5   5  17     3484.52     3742.09    187.41 o 
  -3   5  17        6.32     -165.25    110.17 o 
  -1   5  17      296.74      188.96    116.69 o 
   1   5  17      895.41      792.11    127.34 o 
   3   5  17      321.98       87.34    132.97 o 
   5   5  17      578.19      840.58    155.13 o 
   7   5  17     2709.27     2826.18    194.42 o 
   9   5  17     1330.87     1095.11    167.83 o 
  11   5  17     2363.31     2597.21    187.12 o 
  13   5  17     2617.64     2457.55    201.41 o 
  15   5  17      207.01     -106.84    152.30 o 
  17   5  17       41.66       86.09    210.41 o 
  19   5  17     1505.80     1313.49    203.12 o 
 -32   6  17     1136.71     1247.58    197.49 o 
 -30   6  17      105.04      -35.77    153.26 o 
 -28   6  17      729.32      604.13    165.23 o 
 -26   6  17     3404.43     3310.67    346.14 o 
 -24   6  17       74.16      -94.18    167.21 o 
 -22   6  17     1116.35     1104.92    214.28 o 
 -20   6  17     3126.82     3166.11    222.02 o 
 -18   6  17      362.54       77.31    149.13 o 
 -16   6  17     5242.21     5479.50    233.03 o 
 -14   6  17      369.03      255.40    137.02 o 
 -12   6  17      185.25       76.25    131.31 o 
 -10   6  17      695.01      623.35    153.45 o 
  -8   6  17     7063.37     6903.50    242.76 o 
  -6   6  17      213.44       50.60    127.75 o 
  -4   6  17     3766.53     3528.13    189.82 o 
  -2   6  17     4428.41     4365.49    229.22 o 
   0   6  17       17.16      -46.38    130.47 o 
   2   6  17      182.69      345.73    132.38 o 
   4   6  17     3129.68     2719.89    258.31 o 
   6   6  17     1720.32     1230.36    194.35 o 
   8   6  17     2902.35     3427.54    241.48 o 
  10   6  17     4062.96     4115.53    243.10 o 
  12   6  17      521.49      319.98    171.50 o 
  14   6  17     1110.04     1044.02    191.34 o 
  16   6  17     3072.11     2817.01    350.49 o 
 -29   7  17     1719.45     1895.95    245.71 o 
 -27   7  17      136.14      157.45    197.43 o 
 -25   7  17     1597.05     1676.82    230.16 o 
 -23   7  17     3375.75     2678.45    243.99 o 
 -21   7  17       36.57     -233.97    155.98 o 
 -19   7  17     1799.45     1795.94    213.74 o 
 -17   7  17     2315.63     2303.26    209.15 o 
 -15   7  17       63.21     -202.92    141.39 o 
 -13   7  17     2015.53     1818.62    175.89 o 
 -11   7  17     2265.75     2280.99    184.54 o 
  -9   7  17     1296.67     1085.78    165.34 o 
  -7   7  17     3850.09     4259.90    266.74 o 
  -5   7  17     6562.23     7049.81    268.65 o 
  -3   7  17       15.25       66.00    132.39 o 
  -1   7  17     2168.95     2024.66    170.58 o 
   1   7  17     1879.92     1723.15    205.95 o 
   3   7  17      607.77      407.05    136.14 o 
   5   7  17     1093.69     1031.03    182.06 o 
   7   7  17     5861.36     6564.02    597.62 o 
   9   7  17      528.97      320.60    162.40 o 
  11   7  17     2980.78     3166.01    214.00 o 
  13   7  17     2280.98     2671.76    211.65 o 
 -24   8  17      119.58      -91.49    185.28 o 
 -22   8  17     4653.73     5093.55    297.97 o 
 -20   8  17     4891.39     5559.82    282.93 o 
 -18   8  17      112.66       66.02    165.82 o 
 -16   8  17     3352.72     3584.42    235.63 o 
 -14   8  17     2163.33     2031.56    206.96 o 
 -12   8  17      814.57      640.05    171.65 o 
 -10   8  17     2095.15     2563.19    210.51 o 
  -8   8  17     8580.09     7706.42    296.16 o 
  -6   8  17       50.07     -152.09    145.38 o 
  -4   8  17     3688.45     3670.72    208.25 o 
  -2   8  17     2883.86     2898.12    201.59 o 
   0   8  17      178.63      124.29    137.18 o 
   2   8  17     1163.72      986.46    156.53 o 
   4   8  17     3980.32     3607.32    280.83 o 
   6   8  17     1794.45     1521.90    186.07 o 
   8   8  17     2989.92     3252.64    206.84 o 
 -17   9  17     4761.43     4617.74    268.36 o 
 -15   9  17       60.89       13.42    171.86 o 
 -13   9  17     1685.90     1513.10    204.49 o 
 -11   9  17     2227.99     1756.74    207.99 o 
  -9   9  17     1780.22     1616.02    193.90 o 
  -7   9  17     3991.76     4583.66    240.86 o 
  -5   9  17     5714.82     5654.06    248.77 o 
  -3   9  17       26.95      -29.82    144.70 o 
  -1   9  17     2800.41     2805.42    197.33 o 
   1   9  17     1704.72     1815.19    215.11 o 
   3   9  17      492.52      480.05    170.40 o 
 -38   0  18      344.84      345.26    289.87 o 
 -36   0  18    14489.51    15759.29    675.51 o 
 -34   0  18    12226.05    10609.38    544.31 o 
 -32   0  18       44.13      176.29    256.04 o 
 -30   0  18     5876.09     6351.06    503.88 o 
 -28   0  18    25987.82    27282.41    708.39 o 
 -26   0  18     1826.45     1527.92    236.91 o 
 -24   0  18    15831.21    16254.34    510.86 o 
 -22   0  18    21947.24    21962.70    797.26 o 
 -20   0  18     1782.48     1516.65    226.86 o 
 -18   0  18    19041.38    19334.83    544.76 o 
 -16   0  18    24591.50    25648.51    637.03 o 
 -14   0  18     5022.56     5162.41    292.75 o 
 -12   0  18     3642.69     2854.86    344.29 o 
 -10   0  18    36108.84    35634.86    825.49 o 
  -8   0  18     6344.23     5365.20    402.74 o 
  -6   0  18    13617.24    13457.81    447.07 o 
  -4   0  18    26710.20    26364.27    664.20 o 
  -2   0  18     2900.10     2823.01    255.70 o 
   0   0  18     5714.69     5311.94    443.60 o 
   2   0  18    28807.83    28366.47    564.47 o 
   4   0  18    19518.53    18674.28    486.21 o 
   6   0  18     9142.32     9471.01    376.48 o 
   8   0  18    20062.58    20120.99    740.33 o 
  10   0  18     6208.27     5902.62    277.62 o 
  12   0  18     1811.47     1970.68    184.45 o 
  14   0  18    21609.17    21043.50    726.85 o 
  16   0  18     2964.57     2661.35    342.17 o 
  18   0  18     1545.59     1543.67    324.48 o 
  20   0  18    21570.81    23687.71   1374.71 o 
 -37   1  18     9964.43    10789.99    449.34 o 
 -35   1  18        3.37     -126.92    177.58 o 
 -33   1  18    11094.70    12249.48    427.26 o 
 -31   1  18    14797.10    14897.18    487.03 o 
 -29   1  18       12.69        8.85    140.11 o 
 -27   1  18     7362.22     7432.57    299.38 o 
 -25   1  18    23063.56    23466.63    425.31 o 
 -23   1  18     1522.87     1271.07    150.01 o 
 -21   1  18    27984.11    27205.67    476.20 o 
 -19   1  18    19877.47    18920.74    383.41 o 
 -17   1  18     1369.18     1236.62    179.60 o 
 -15   1  18    14917.57    14514.74    328.30 o 
 -13   1  18    30370.25    31234.35    502.05 o 
 -11   1  18     7255.81     6142.47    220.10 o 
  -9   1  18    11407.65    10584.88    275.00 o 
  -7   1  18    44256.42    43418.83    611.00 o 
  -5   1  18      596.35      111.78    117.21 o 
  -3   1  18    10145.41     9498.26    242.63 o 
  -1   1  18    35125.71    35535.09    487.26 o 
   1   1  18     8979.65     9302.78    362.90 o 
   3   1  18    10445.87     9806.41    305.81 o 
   5   1  18    23966.18    25168.11    474.29 o 
   7   1  18    18718.02    20011.66    416.58 o 
   9   1  18     6996.30     7015.45    243.61 o 
  11   1  18    29554.31    29902.64    509.82 o 
  13   1  18     3339.72     3261.63    194.07 o 
  15   1  18     1958.97     1954.85    177.30 o 
  17   1  18    18618.04    19259.79    437.15 o 
  19   1  18     8085.45     8454.97    299.40 o 
  21   1  18     1930.18     1784.38    199.67 o 
 -36   2  18    15628.65    16984.24    550.15 o 
 -34   2  18    12367.25    13226.55    396.80 o 
 -32   2  18      971.40      978.18    188.00 o 
 -30   2  18     7762.25     7800.78    280.53 o 
 -28   2  18    13764.87    14247.65    352.87 o 
 -26   2  18      830.80      501.33    145.51 o 
 -24   2  18    22417.31    22792.38    550.43 o 
 -22   2  18    24636.31    24886.82    434.55 o 
 -20   2  18      250.74      121.75    125.05 o 
 -18   2  18    22969.14    23155.12    405.15 o 
 -16   2  18    27829.14    27629.73    444.36 o 
 -14   2  18     1905.40     1607.11    151.23 o 
 -12   2  18    10867.57    10227.51    346.93 o 
 -10   2  18    31298.90    32093.45    495.19 o 
  -8   2  18     4026.07     3257.81    162.71 o 
  -6   2  18    20047.48    20387.10    420.70 o 
  -4   2  18    36838.01    37564.15    608.25 o 
  -2   2  18     1379.19     1102.96    181.03 o 
   0   2  18    11769.00    11735.03    287.47 o 
   2   2  18    29690.57    29316.37    478.36 o 
   4   2  18     7965.04     8196.74    270.57 o 
   6   2  18     6066.37     5922.63    242.78 o 
   8   2  18    33427.23    32009.76    532.54 o 
  10   2  18     9509.08     9950.01    288.19 o 
  12   2  18    11940.47    10970.86    309.17 o 
  14   2  18    21056.00    21707.13    580.60 o 
  16   2  18     4098.95     4122.79    220.29 o 
  18   2  18     2136.51     1543.22    194.77 o 
  20   2  18    21362.34    21767.58    465.99 o 
 -35   3  18        2.39      -50.43    173.82 o 
 -33   3  18    11772.49    11956.89    617.98 o 
 -31   3  18    13358.08    13837.74    392.71 o 
 -29   3  18       22.01      215.65    156.14 o 
 -27   3  18     8813.13     9419.00    315.20 o 
 -25   3  18    21180.96    21304.18    428.80 o 
 -23   3  18     1451.06     1397.95    172.38 o 
 -21   3  18    23282.17    23481.77    492.77 o 
 -19   3  18    24321.27    25216.08    426.26 o 
 -17   3  18      345.64      257.51    140.91 o 
 -15   3  18    12216.49    11892.65    308.57 o 
 -13   3  18    21491.79    21302.44    414.96 o 
 -11   3  18     4756.90     5088.93    219.15 o 
  -9   3  18    10747.99    10070.03    325.22 o 
  -7   3  18    37566.86    38615.57    625.54 o 
  -5   3  18     1643.77     1360.85    152.05 o 
  -3   3  18    18251.91    17925.44    362.04 o 
  -1   3  18    25211.20    24717.59    491.26 o 
   1   3  18     4475.48     4582.93    237.25 o 
   3   3  18     9585.14     9782.02    296.12 o 
   5   3  18    28313.88    29375.02    534.90 o 
   7   3  18     9390.00     9083.76    354.05 o 
   9   3  18     9937.32     9641.44    290.78 o 
  11   3  18    29486.17    30082.45    548.40 o 
  13   3  18     2601.57     3039.62    201.37 o 
  15   3  18     4247.27     4105.99    222.22 o 
  17   3  18    19105.21    19607.04    435.01 o 
  19   3  18     6493.13     6501.74    296.36 o 
 -34   4  18    11220.25    11076.52    404.47 o 
 -32   4  18      245.79      304.27    171.03 o 
 -30   4  18     8870.21     8472.04    384.43 o 
 -28   4  18    11215.56    10518.20    337.18 o 
 -26   4  18     1573.14     1304.46    178.73 o 
 -24   4  18    13203.80    13376.11    355.89 o 
 -22   4  18    19872.42    19417.83    421.35 o 
 -20   4  18       40.22     -203.69    135.79 o 
 -18   4  18    16122.83    16946.96    343.29 o 
 -16   4  18    14629.65    13755.94    362.16 o 
 -14   4  18     1471.78      796.37    164.03 o 
 -12   4  18    12193.08    12282.65    320.40 o 
 -10   4  18    35792.72    34706.69    559.00 o 
  -8   4  18     1320.69      824.84    139.75 o 
  -6   4  18    12562.45    12807.44    311.48 o 
  -4   4  18    25115.89    25405.61    450.10 o 
  -2   4  18     2534.61     2276.78    170.65 o 
   0   4  18    12800.39    12909.14    294.17 o 
   2   4  18    21757.04    22417.39    430.73 o 
   4   4  18     7028.25     7106.78    263.08 o 
   6   4  18     7222.71     6982.42    267.53 o 
   8   4  18    28702.63    29955.63    555.06 o 
  10   4  18     6392.93     6516.10    253.82 o 
  12   4  18     5508.44     5628.64    245.71 o 
  14   4  18    15412.13    15906.00    471.41 o 
  16   4  18     2189.84     2281.31    199.20 o 
  18   4  18     1788.13     1845.33    210.19 o 
 -33   5  18     7063.73     8051.36    354.19 o 
 -31   5  18     8013.50     7387.09    329.42 o 
 -29   5  18      469.37      495.74    222.87 o 
 -27   5  18     6776.93     7118.32    285.40 o 
 -25   5  18    18343.41    18528.16    426.47 o 
 -23   5  18     1085.25     1068.92    211.00 o 
 -21   5  18    14305.34    13547.21    556.44 o 
 -19   5  18     9309.04     8988.14    340.18 o 
 -17   5  18     2456.14     2388.99    222.29 o 
 -15   5  18    10014.62    10430.47    347.89 o 
 -13   5  18    24977.30    24902.06    500.89 o 
 -11   5  18      905.81     1082.41    175.47 o 
  -9   5  18     4512.46     4651.38    214.91 o 
  -7   5  18    29907.68    29458.29    509.02 o 
  -5   5  18     2608.82     2834.55    186.80 o 
  -3   5  18     9931.71     9401.63    278.01 o 
  -1   5  18    12998.91    13561.44    428.25 o 
   1   5  18     3963.56     4178.43    203.13 o 
   3   5  18     6581.26     6377.29    297.59 o 
   5   5  18    21718.12    22710.07    503.95 o 
   7   5  18     8017.68     8483.79    295.82 o 
   9   5  18     4592.31     4300.13    233.77 o 
  11   5  18    20421.60    21421.41    473.43 o 
  13   5  18     1632.72     1829.71    199.21 o 
  15   5  18     2251.53     1986.49    208.81 o 
 -30   6  18     6538.48     7423.79    300.00 o 
 -28   6  18     6383.63     6001.09    297.66 o 
 -26   6  18     2067.33     1868.85    287.20 o 
 -24   6  18     7200.39     7408.86    333.71 o 
 -22   6  18    17209.15    16477.02    430.71 o 
 -20   6  18      373.74       57.56    226.92 o 
 -18   6  18     8000.45     9058.00    347.96 o 
 -16   6  18     8986.40     9376.68    343.95 o 
 -14   6  18     2026.60     2047.86    206.91 o 
 -12   6  18     4793.31     5439.78    251.15 o 
 -10   6  18    22232.97    22617.69    475.95 o 
  -8   6  18     2098.38     2375.90    184.03 o 
  -6   6  18     4544.92     4630.37    218.09 o 
  -4   6  18    15661.55    17037.41    378.10 o 
  -2   6  18     3097.50     3576.12    197.02 o 
   0   6  18     8305.64     8288.00    268.85 o 
   2   6  18    10913.77    11194.74    356.95 o 
   4   6  18     4041.61     4235.28    364.14 o 
   6   6  18     3863.65     3992.72    568.70 o 
   8   6  18    21865.21    23101.09    569.12 o 
  10   6  18     4587.54     5338.01    275.09 o 
  12   6  18     3755.80     3946.16    255.15 o 
  14   6  18    12224.73    12706.30    446.38 o 
 -27   7  18     4162.67     4266.47    298.17 o 
 -25   7  18     8979.28     8674.53    366.77 o 
 -23   7  18     1403.36     1579.64    239.46 o 
 -21   7  18     7280.28     7411.16    335.47 o 
 -19   7  18    11918.01    12271.75    408.84 o 
 -17   7  18      783.94      436.68    177.88 o 
 -15   7  18     5148.98     4769.15    237.53 o 
 -13   7  18    11380.10    11747.60    360.97 o 
 -11   7  18     1110.37     1148.32    184.68 o 
  -9   7  18     2765.89     2854.72    215.33 o 
  -7   7  18    18666.21    19962.97    451.58 o 
  -5   7  18     3851.12     4245.43    236.96 o 
  -3   7  18     8077.21     8149.33    291.60 o 
  -1   7  18     9262.76     9668.30    294.06 o 
   1   7  18     3097.03     3254.21    199.14 o 
   3   7  18     2534.56     2517.12    232.66 o 
   5   7  18    14782.15    15045.26    465.96 o 
   7   7  18     5428.19     5667.00    323.07 o 
   9   7  18     2019.97     1880.47    209.51 o 
 -20   8  18      861.67      947.69    214.37 o 
 -18   8  18     3425.54     3519.93    267.98 o 
 -16   8  18     7584.45     7651.42    312.81 o 
 -14   8  18     1420.85     1219.48    196.71 o 
 -12   8  18     3862.18     4089.20    246.05 o 
 -10   8  18    10949.71    10927.37    351.00 o 
  -8   8  18     1417.05     1540.28    205.94 o 
  -6   8  18     2532.34     2146.34    212.70 o 
  -4   8  18    12721.52    13520.87    372.38 o 
  -2   8  18     2453.01     3113.26    306.75 o 
   0   8  18     4326.61     4529.61    236.65 o 
   2   8  18     8531.94     8289.12    324.50 o 
   4   8  18     2222.57     2594.63    234.85 o 
 -35   1  19      108.31     -147.94    191.67 o 
 -33   1  19      149.08      169.52    183.52 o 
 -31   1  19       37.94     -228.75    152.50 o 
 -29   1  19      116.35      -35.40    152.97 o 
 -27   1  19      191.75     -133.18    144.66 o 
 -25   1  19      164.15      -18.57    132.53 o 
 -23   1  19      311.89      122.03    134.84 o 
 -21   1  19      693.92      540.25    141.63 o 
 -19   1  19       32.79     -104.65    120.66 o 
 -17   1  19       63.04      -97.48    118.61 o 
 -15   1  19        2.65     -142.61    116.24 o 
 -13   1  19       37.92     -145.58    111.80 o 
 -11   1  19      242.48       97.55    121.44 o 
  -9   1  19       28.84       -9.49    108.24 o 
  -7   1  19        8.68      -72.09    105.33 o 
  -5   1  19      193.22      141.53    108.95 o 
  -3   1  19      549.17      325.97    110.28 o 
  -1   1  19       16.53      128.27    108.12 o 
   1   1  19      426.73      347.46    134.82 o 
   3   1  19        6.72     -182.67    133.57 o 
   5   1  19      120.23       -5.81    131.74 o 
   7   1  19      304.70      254.50    134.21 o 
   9   1  19     2008.72     2264.37    176.94 o 
  11   1  19       47.70     -102.36    130.09 o 
  13   1  19       61.95     -135.77    134.06 o 
  15   1  19      139.98     -210.96    140.64 o 
  17   1  19       35.16     -128.32    145.25 o 
 -34   2  19      445.78      270.07    178.85 o 
 -32   2  19      729.51      781.73    187.21 o 
 -30   2  19      192.86      229.93    150.70 o 
 -28   2  19        9.03     -193.37    134.87 o 
 -26   2  19      838.95      809.98    157.13 o 
 -24   2  19     1546.12      907.65    157.52 o 
 -22   2  19      429.69      441.03    136.41 o 
 -20   2  19      449.22      437.68    133.97 o 
 -18   2  19      443.43      227.81    127.59 o 
 -16   2  19        6.37      -70.19    119.59 o 
 -14   2  19     2297.06     2507.28    214.51 o 
 -12   2  19      698.86      716.48    127.97 o 
 -10   2  19      169.15      -12.27    105.83 o 
  -8   2  19     1216.74     1066.48    152.70 o 
  -6   2  19     2886.39     2860.31    190.05 o 
  -4   2  19       24.27      146.36    127.84 o 
  -2   2  19      315.23       62.52    128.58 o 
   0   2  19      515.74      233.52    137.71 o 
   2   2  19        0.67       13.83    140.47 o 
   4   2  19      528.83      470.59    146.94 o 
   6   2  19     1236.12     1086.04    163.06 o 
   8   2  19       36.76      -24.86    130.50 o 
  10   2  19      991.85      792.99    159.49 o 
  12   2  19      474.47      305.18    146.01 o 
  14   2  19      315.88      192.97    146.21 o 
  16   2  19      394.72      101.50    152.04 o 
  18   2  19       48.03     -207.71    149.93 o 
 -33   3  19       15.63       31.52    171.81 o 
 -31   3  19      161.19       77.37    166.41 o 
 -29   3  19      707.50      756.16    178.56 o 
 -27   3  19      568.00      714.38    165.02 o 
 -25   3  19        1.82     -197.85    131.90 o 
 -23   3  19      540.57      492.50    151.96 o 
 -21   3  19      378.69      152.77    135.99 o 
 -19   3  19     1553.49     1776.25    163.71 o 
 -17   3  19      778.40      857.90    129.70 o 
 -15   3  19       78.14      -87.63    103.14 o 
 -13   3  19      233.69       50.14    128.86 o 
 -11   3  19     4225.90     4235.11    219.39 o 
  -9   3  19     1568.77     1561.90    168.48 o 
  -7   3  19      667.80      718.38    145.82 o 
  -5   3  19      275.14       93.33    129.29 o 
  -3   3  19     1222.81     1347.25    163.09 o 
  -1   3  19       13.61     -132.99    127.79 o 
   1   3  19     1685.76     2054.70    184.08 o 
   3   3  19     1102.72      619.30    153.16 o 
   5   3  19       43.15       40.06    138.96 o 
   7   3  19     1606.23     1535.56    177.06 o 
   9   3  19     1462.32     1201.52    165.70 o 
  11   3  19      255.15       87.27    141.64 o 
  13   3  19     1124.81      539.69    162.21 o 
  15   3  19      368.77      175.03    159.19 o 
  17   3  19        1.09     -128.44    152.42 o 
 -32   4  19      620.51      630.60    190.59 o 
 -30   4  19      396.55       92.35    164.77 o 
 -28   4  19       63.03     -197.83    149.53 o 
 -26   4  19      942.13      736.53    169.53 o 
 -24   4  19     1732.48     1544.12    248.33 o 
 -22   4  19     1381.87     1326.31    168.27 o 
 -20   4  19       78.00        9.43    116.04 o 
 -18   4  19      203.96       89.07    149.02 o 
 -16   4  19       42.06     -125.61    138.11 o 
 -14   4  19     4437.63     4646.57    240.03 o 
 -12   4  19      186.48       -0.72    138.67 o 
 -10   4  19       21.21      -64.08    126.37 o 
  -8   4  19     1839.38     2038.06    169.54 o 
  -6   4  19     1291.07     1390.81    166.15 o 
  -4   4  19      275.42      243.31    131.51 o 
  -2   4  19     1152.50     1148.37    152.76 o 
   0   4  19      491.45      561.06    139.02 o 
   2   4  19      254.47      227.08    171.57 o 
   4   4  19     1547.37     1826.31    183.58 o 
   6   4  19     4246.03     4315.73    237.56 o 
   8   4  19       10.80     -220.57    147.05 o 
  10   4  19     2579.42     2691.22    201.17 o 
  12   4  19      678.48      279.73    156.95 o 
  14   4  19      145.12      -26.41    152.91 o 
 -29   5  19     1242.57     1085.41    183.80 o 
 -27   5  19      818.59      941.26    173.38 o 
 -25   5  19       15.88      -10.14    138.67 o 
 -23   5  19     1345.85     1819.59    229.10 o 
 -21   5  19     1861.93     1348.05    210.94 o 
 -19   5  19     1209.32     1554.02    206.81 o 
 -17   5  19     1384.29     1298.07    199.13 o 
 -15   5  19      123.52       89.69    165.03 o 
 -13   5  19      180.80      -83.02    141.67 o 
 -11   5  19     2425.70     2977.77    211.15 o 
  -9   5  19     2364.07     2352.18    196.32 o 
  -7   5  19      162.86      220.33    135.97 o 
  -5   5  19     1969.41     2067.85    180.32 o 
  -3   5  19     1011.96      943.42    161.12 o 
  -1   5  19      528.07      754.40    158.87 o 
   1   5  19     1053.27      898.27    176.56 o 
   3   5  19     1254.13      954.18    197.60 o 
   5   5  19       28.36       95.19    178.97 o 
   7   5  19     3621.39     3599.28    263.81 o 
   9   5  19     2906.45     2488.15    227.31 o 
  11   5  19       25.13       74.71    158.94 o 
  13   5  19     1379.66      997.31    241.74 o 
 -26   6  19      794.16      722.01    232.73 o 
 -24   6  19     1730.62     1410.71    249.34 o 
 -22   6  19      177.44      207.37    190.53 o 
 -20   6  19     3752.59     3847.87    270.36 o 
 -18   6  19      531.20      170.95    177.19 o 
 -16   6  19      537.03      630.71    190.27 o 
 -14   6  19     1331.21     1807.68    211.24 o 
 -12   6  19      930.77      721.26    183.39 o 
 -10   6  19       80.05     -176.86    156.41 o 
  -8   6  19     3419.33     4429.46    240.43 o 
  -6   6  19     4846.82     4602.78    227.63 o 
  -4   6  19     1202.40     1341.57    169.23 o 
  -2   6  19     1738.69     1403.66    176.99 o 
   0   6  19      634.95      757.38    161.79 o 
   2   6  19      143.13      -32.39    232.59 o 
   4   6  19     2685.13     3294.86    355.78 o 
   6   6  19     3089.69     3448.27    343.25 o 
   8   6  19       18.51      120.07    172.76 o 
  10   6  19     2520.40     2826.91    265.45 o 
 -23   7  19     2943.07     3318.44    277.28 o 
 -21   7  19     1067.60     1193.70    237.93 o 
 -19   7  19      394.72      572.33    212.34 o 
 -17   7  19     4342.49     4223.21    304.98 o 
 -15   7  19     1128.74     1197.74    210.38 o 
 -13   7  19      133.38      266.51    180.81 o 
 -11   7  19     3025.11     2962.31    224.96 o 
  -9   7  19     3127.45     2797.95    219.86 o 
  -7   7  19       13.31      -94.51    158.06 o 
  -5   7  19     4807.61     5154.67    259.24 o 
  -3   7  19     2133.08     2313.35    203.90 o 
  -1   7  19      476.79      529.14    157.83 o 
   1   7  19     1628.09     1662.66    217.96 o 
   3   7  19     2657.07     2688.84    238.93 o 
   5   7  19      145.16      162.11    179.19 o 
 -14   8  19     2300.90     2626.99    272.51 o 
 -12   8  19     2772.36     2543.06    263.13 o 
 -10   8  19        1.18      -99.05    175.12 o 
  -8   8  19     4075.11     4902.35    368.86 o 
  -6   8  19     1935.13     1404.05    197.61 o 
  -4   8  19      292.73      406.37    166.86 o 
  -2   8  19     2925.54     3192.39    225.06 o 
 -34   0  20    11428.41    11529.42    589.10 o 
 -32   0  20     4847.69     3845.63    405.29 o 
 -30   0  20      255.59       63.81    252.35 o 
 -28   0  20     7529.39     7737.82    785.20 o 
 -26   0  20    13446.50    15379.32    535.32 o 
 -24   0  20      180.63       65.61    208.73 o 
 -22   0  20    17665.72    16591.74    822.63 o 
 -20   0  20    10158.97    10543.34    646.09 o 
 -18   0  20        3.86     -112.73    186.29 o 
 -16   0  20    14201.97    14436.64    488.67 o 
 -14   0  20    16280.84    16172.22    518.59 o 
 -12   0  20      303.05     -465.62    310.41 o 
 -10   0  20    15065.22    14688.74    507.89 o 
  -8   0  20    22007.89    20175.75    555.06 o 
  -6   0  20      160.13     -250.32    166.88 o 
  -4   0  20    17145.43    17109.92    500.29 o 
  -2   0  20    14241.86    14535.85    633.41 o 
   0   0  20     2808.79     2712.16    306.03 o 
   2   0  20     6843.26     7017.83    347.01 o 
   4   0  20    27223.24    28896.46    734.64 o 
   6   0  20      854.31     1337.27    177.96 o 
   8   0  20     5320.17     4522.69    379.25 o 
  10   0  20    14326.70    14207.61    606.99 o 
  12   0  20     1850.36     1876.85    322.02 o 
  14   0  20     7844.74     7275.01    660.88 o 
 -33   1  20      473.58      558.87    224.55 o 
 -31   1  20     9098.62     9151.88    387.55 o 
 -29   1  20    10519.63    10159.80    368.32 o 
 -27   1  20      146.95       60.36    158.88 o 
 -25   1  20     9804.74    10034.26    308.38 o 
 -23   1  20    16753.26    16396.46    381.19 o 
 -21   1  20        3.99     -122.50    138.63 o 
 -19   1  20    21298.94    20199.68    599.27 o 
 -17   1  20     7127.11     6061.92    240.67 o 
 -15   1  20      971.33      390.97    147.72 o 
 -13   1  20     8355.99     6989.29    251.54 o 
 -11   1  20    24219.92    22251.72    417.80 o 
  -9   1  20       81.97     -210.03    140.02 o 
  -7   1  20    14255.18    12766.17    307.37 o 
  -5   1  20    20007.47    19653.57    373.25 o 
  -3   1  20       86.77     -178.13    118.75 o 
  -1   1  20     7599.30     6963.02    277.84 o 
   1   1  20    17053.39    16795.37    460.54 o 
   3   1  20     2958.99     3208.65    236.37 o 
   5   1  20    12694.85    11797.37    356.07 o 
   7   1  20    14062.54    15329.16    355.39 o 
   9   1  20     2304.13     2343.72    182.11 o 
  11   1  20     9482.21     9111.90    414.61 o 
  13   1  20    13864.70    14270.76    371.36 o 
  15   1  20      494.09      547.52    195.18 o 
 -32   2  20     4614.07     3943.33    268.45 o 
 -30   2  20       32.33       68.93    153.21 o 
 -28   2  20     8880.69     9150.29    304.21 o 
 -26   2  20    16092.47    16384.35    390.71 o 
 -24   2  20       19.50      159.20    197.68 o 
 -22   2  20    16221.84    16829.87    394.59 o 
 -20   2  20    14778.89    15108.52    360.94 o 
 -18   2  20       60.13     -142.99    136.82 o 
 -16   2  20    10818.68    10588.51    291.70 o 
 -14   2  20     9373.09     8840.84    345.63 o 
 -12   2  20     1316.77      864.25    145.63 o 
 -10   2  20     9861.42     9324.34    308.92 o 
  -8   2  20    26090.80    26636.40    511.30 o 
  -6   2  20       25.08     -201.95    134.63 o 
  -4   2  20    14428.25    13954.56    363.99 o 
  -2   2  20    13801.83    14348.01    364.91 o 
   0   2  20      812.49      543.57    205.81 o 
   2   2  20     6573.63     5963.84    447.91 o 
   4   2  20    18571.08    18357.14    453.09 o 
   6   2  20     2655.70     2853.82    205.85 o 
   8   2  20    15877.49    15529.64    444.04 o 
  10   2  20    13781.60    13431.21    350.88 o 
  12   2  20      667.73      707.40    166.64 o 
  14   2  20     6386.29     5893.11    255.74 o 
 -31   3  20     6501.71     6470.80    298.52 o 
 -29   3  20     7902.54     7034.85    298.53 o 
 -27   3  20       15.53     -112.91    152.53 o 
 -25   3  20    11028.95    11255.69    348.59 o 
 -23   3  20    16467.42    16955.99    448.66 o 
 -21   3  20       28.13     -176.48    134.75 o 
 -19   3  20    15051.17    14732.63    386.91 o 
 -17   3  20     6909.85     6158.20    264.07 o 
 -15   3  20      899.90      311.67    162.22 o 
 -13   3  20    10945.78    11161.44    339.04 o 
 -11   3  20    17914.09    17633.95    417.88 o 
  -9   3  20       40.65     -222.49    148.32 o 
  -7   3  20    13390.28    13437.22    403.20 o 
  -5   3  20    21062.88    20737.78    444.77 o 
  -3   3  20       92.56      -81.69    139.90 o 
  -1   3  20     8780.31     9143.74    299.84 o 
   1   3  20    13453.36    13688.52    393.86 o 
   3   3  20     2338.60     2394.30    202.64 o 
   5   3  20     8071.94     8603.54    345.37 o 
   7   3  20    17657.93    19511.01    445.19 o 
   9   3  20     1319.16     2015.95    189.57 o 
  11   3  20    10225.40    10112.40    318.29 o 
  13   3  20    12179.05    12355.53    480.98 o 
 -30   4  20      445.57      616.12    185.09 o 
 -28   4  20     7432.63     7931.90    332.74 o 
 -26   4  20    10423.21    10242.21    332.44 o 
 -24   4  20      313.08      413.08    162.03 o 
 -22   4  20    15142.69    15171.49    375.17 o 
 -20   4  20     8995.38     9402.56    359.28 o 
 -18   4  20        8.29       33.55    189.05 o 
 -16   4  20     8957.52     8654.56    312.50 o 
 -14   4  20    14320.42    14536.01    395.59 o 
 -12   4  20      464.96      276.16    165.02 o 
 -10   4  20    13412.95    12235.90    383.36 o 
  -8   4  20    20175.79    21147.29    463.51 o 
  -6   4  20      418.79       43.84    155.13 o 
  -4   4  20     8647.64     9282.79    329.05 o 
  -2   4  20    17020.29    18117.28    418.91 o 
   0   4  20      939.56      861.62    187.36 o 
   2   4  20     8188.00     7908.77    291.70 o 
   4   4  20    13315.26    14682.68    439.09 o 
   6   4  20     3185.30     3511.02    229.05 o 
   8   4  20     8174.06     8339.52    292.32 o 
  10   4  20    14664.51    15147.72    417.54 o 
  12   4  20      676.97      816.02    180.02 o 
 -27   5  20       65.68       97.74    151.66 o 
 -25   5  20    11575.88    11597.23    471.87 o 
 -23   5  20     7714.28     7142.68    365.35 o 
 -21   5  20       33.82       98.34    182.71 o 
 -19   5  20     8143.45     8445.61    348.41 o 
 -17   5  20    10292.83    10469.92    378.89 o 
 -15   5  20        3.35     -137.36    168.06 o 
 -13   5  20     9472.86     9115.97    321.81 o 
 -11   5  20    13483.10    13611.63    385.93 o 
  -9   5  20      314.76      371.52    163.50 o 
  -7   5  20     6774.82     6130.48    285.90 o 
  -5   5  20    15834.67    15445.20    422.84 o 
  -3   5  20      608.60      508.44    166.85 o 
  -1   5  20    10371.30     9995.77    346.94 o 
   1   5  20     8070.15     8610.70    364.36 o 
   3   5  20     2232.76     2617.10    263.91 o 
   5   5  20     5298.50     5251.71    391.43 o 
   7   5  20    16213.46    16253.75    495.26 o 
   9   5  20      698.06      513.74    192.60 o 
 -24   6  20      737.14     1132.31    231.12 o 
 -22   6  20     9849.78    10435.83    399.24 o 
 -20   6  20     6183.72     6081.36    321.63 o 
 -18   6  20        2.09      152.06    184.69 o 
 -16   6  20     4394.64     4217.23    270.58 o 
 -14   6  20     6767.00     6548.79    316.65 o 
 -12   6  20      529.17      361.31    175.44 o 
 -10   6  20     9041.23     9084.43    348.29 o 
  -8   6  20    11230.77    11736.33    418.06 o 
  -6   6  20       12.84     -151.30    152.81 o 
  -4   6  20     4047.02     4034.55    237.24 o 
  -2   6  20    10441.91    11172.24    531.96 o 
   0   6  20      364.27      512.06    203.40 o 
   2   6  20     7345.21     7785.96    352.23 o 
   4   6  20     7391.97     8417.57    364.30 o 
 -17   7  20     3604.47     4486.53    294.53 o 
 -15   7  20      103.17     -125.52    182.03 o 
 -13   7  20     4841.37     4533.44    284.40 o 
 -11   7  20     8407.82     8581.98    382.94 o 
  -9   7  20      105.48      400.34    191.88 o 
  -7   7  20     5698.83     6234.24    285.27 o 
  -5   7  20    11096.41    12036.11    367.04 o 
  -3   7  20      107.08       -9.18    163.32 o 
  -1   7  20     5065.21     4692.14    325.34 o 
 -31   1  21        1.10     -200.52    169.10 o 
 -29   1  21       31.76       18.35    166.28 o 
 -27   1  21       66.62     -227.80    151.87 o 
 -25   1  21      222.69     -217.16    144.78 o 
 -23   1  21        2.97     -205.47    136.98 o 
 -21   1  21      236.25      -26.15    143.54 o 
 -19   1  21       52.81     -113.46    133.82 o 
 -17   1  21       18.50     -152.88    130.40 o 
 -15   1  21       14.26      -46.51    128.31 o 
 -13   1  21        1.07      -72.53    124.69 o 
 -11   1  21       68.83     -143.66    121.17 o 
  -9   1  21      735.76      902.24    141.06 o 
  -7   1  21      139.70      199.15    119.19 o 
  -5   1  21      174.65       97.12    110.98 o 
  -3   1  21       91.31     -195.85    130.57 o 
  -1   1  21        2.62     -139.75    160.62 o 
   1   1  21       16.23      -64.69    228.01 o 
   3   1  21        3.20     -158.72    156.59 o 
   5   1  21      977.55      744.06    175.01 o 
   7   1  21      233.13      322.07    150.98 o 
   9   1  21      490.17       82.79    150.15 o 
  11   1  21        1.69     -179.24    141.22 o 
 -30   2  21       10.67     -118.69    178.16 o 
 -28   2  21      304.53       87.65    176.15 o 
 -26   2  21       35.90      -72.95    161.36 o 
 -24   2  21      768.26      639.14    174.27 o 
 -22   2  21       15.09     -203.63    151.27 o 
 -20   2  21      279.70       18.52    140.47 o 
 -18   2  21       18.58      -35.86    133.89 o 
 -16   2  21      372.19      198.24    133.51 o 
 -14   2  21      291.43      139.93    125.29 o 
 -12   2  21      781.23      690.27    129.10 o 
 -10   2  21        7.06       28.17    141.29 o 
  -8   2  21       64.54       27.94    146.09 o 
  -6   2  21      978.49      698.51    160.42 o 
  -4   2  21      461.94      349.41    147.23 o 
  -2   2  21      137.16      -77.06    149.57 o 
   0   2  21      135.75       68.67    187.04 o 
   2   2  21       34.45      -47.70    176.03 o 
   4   2  21      117.33     -234.82    156.55 o 
   6   2  21      980.13      815.73    191.47 o 
   8   2  21     1331.46     1222.75    189.27 o 
  10   2  21      229.00     -186.07    147.12 o 
 -29   3  21      394.74      388.52    183.56 o 
 -27   3  21      266.72      149.61    165.84 o 
 -25   3  21      166.28      -83.89    155.50 o 
 -23   3  21      190.79      -35.55    146.99 o 
 -21   3  21      557.89      564.35    154.18 o 
 -19   3  21       92.51     -201.68    134.46 o 
 -17   3  21      466.13      320.99    180.91 o 
 -15   3  21      491.14      550.52    169.71 o 
 -13   3  21      143.98      154.06    154.01 o 
 -11   3  21        2.77      -23.17    147.35 o 
  -9   3  21     2083.16     1965.14    249.85 o 
  -7   3  21       63.10      -95.98    145.73 o 
  -5   3  21       17.28       58.52    147.15 o 
  -3   3  21       90.51       28.16    146.93 o 
  -1   3  21      963.45      751.86    195.79 o 
   1   3  21      783.73      766.51    200.05 o 
   3   3  21      190.99      -87.73    188.02 o 
   5   3  21      301.14      132.25    171.38 o 
   7   3  21      206.30      140.70    152.38 o 
   9   3  21     1596.18     1420.60    184.09 o 
 -26   4  21      381.26      565.86    178.25 o 
 -24   4  21      639.70      231.64    155.09 o 
 -22   4  21        9.29      -73.06    184.48 o 
 -20   4  21      229.98      471.84    260.41 o 
 -18   4  21      463.92       14.70    168.03 o 
 -16   4  21      133.46      -19.56    162.84 o 
 -14   4  21      476.89      318.49    197.31 o 
 -12   4  21     1503.52     1739.39    214.93 o 
 -10   4  21       47.90       96.18    164.24 o 
  -8   4  21        6.26     -113.02    159.16 o 
  -6   4  21     1087.17     1091.02    180.24 o 
  -4   4  21      569.27      409.67    161.92 o 
  -2   4  21     1469.47     1678.22    189.90 o 
   0   4  21      186.61     -156.93    163.49 o 
   2   4  21      239.26      146.28    180.62 o 
   4   4  21        2.58     -187.61    188.40 o 
   6   4  21     1999.76     1636.19    204.02 o 
 -23   5  21      674.77      638.73    214.56 o 
 -21   5  21     1889.65     1874.65    252.27 o 
 -19   5  21       16.49     -264.06    176.04 o 
 -17   5  21      674.12      744.29    203.52 o 
 -15   5  21      366.04      292.53    182.82 o 
 -13   5  21      382.81      447.34    187.16 o 
 -11   5  21      161.31      345.31    169.85 o 
  -9   5  21     3011.01     2858.30    234.64 o 
  -7   5  21      161.45     -122.26    165.52 o 
  -5   5  21      341.12      246.02    170.11 o 
  -3   5  21      814.88      889.95    189.70 o 
  -1   5  21      356.65      238.01    253.75 o 
   1   5  21      264.31      614.34    223.30 o 
   3   5  21     1068.14     1161.91    225.66 o 
 -18   6  21      540.54      474.23    203.32 o 
 -16   6  21       71.55     -232.44    173.05 o 
 -14   6  21       54.46      290.56    187.43 o 
 -12   6  21     2106.71     2051.43    235.10 o 
 -10   6  21      750.54      377.77    204.65 o 
  -8   6  21      739.35      306.21    187.16 o 
  -6   6  21     2864.09     2771.70    237.23 o 
  -4   6  21       96.30      -51.01    173.47 o 
  -2   6  21      248.58      383.87    217.66 o 
 -28   0  22       98.01     -213.67    258.16 o 
 -26   0  22     9886.97    10004.48    630.10 o 
 -24   0  22     5705.21     5306.79    363.80 o 
 -22   0  22     2737.26     2627.79    294.61 o 
 -20   0  22     8441.61     8431.67    484.91 o 
 -18   0  22     4630.15     4267.17    327.86 o 
 -16   0  22      445.56        2.63    220.19 o 
 -14   0  22    14032.69    13814.10    497.15 o 
 -12   0  22     6356.86     4951.29    329.41 o 
 -10   0  22       43.00     -376.84    251.23 o 
  -8   0  22     9712.80    10150.44    430.30 o 
  -6   0  22     9430.56     8837.23    431.10 o 
  -4   0  22     1335.64      936.05    212.70 o 
  -2   0  22     7945.61     7860.28    445.00 o 
   0   0  22     6146.48     6618.17    339.79 o 
   2   0  22      241.54        2.57    481.80 o 
   4   0  22     9699.88     8241.82    709.48 o 
   6   0  22     8651.99     8022.89    653.47 o 
 -27   1  22     4255.64     3841.31    257.09 o 
 -25   1  22      350.82      292.25    178.13 o 
 -23   1  22    11016.44    10347.30    437.02 o 
 -21   1  22     5465.22     4971.09    247.17 o 
 -19   1  22     2687.95     2096.60    194.81 o 
 -17   1  22     9486.48     9666.36    303.46 o 
 -15   1  22     3564.55     3247.89    217.09 o 
 -13   1  22       34.51     -245.22    163.48 o 
 -11   1  22    15455.22    14175.06    479.29 o 
  -9   1  22    10780.42    10180.76    289.90 o 
  -7   1  22     1625.24      866.68    193.34 o 
  -5   1  22     7759.85     7182.46    283.03 o 
  -3   1  22     5462.47     5832.81    307.22 o 
  -1   1  22      152.54     -164.33    174.67 o 
   1   1  22    10942.81    10585.66    563.28 o 
   3   1  22     8770.95     9563.42    394.70 o 
   5   1  22       61.40       58.99    151.96 o 
   7   1  22     9903.95     9799.90    338.00 o 
 -26   2  22     8538.12     8038.00    320.29 o 
 -24   2  22     6919.72     6919.36    300.10 o 
 -22   2  22     1259.01      984.67    205.38 o 
 -20   2  22     9732.90     8882.51    298.13 o 
 -18   2  22     2892.47     2677.18    199.69 o 
 -16   2  22      234.30     -204.19    136.13 o 
 -14   2  22     9225.54     8604.41    302.73 o 
 -12   2  22     8079.90     7220.10    299.96 o 
 -10   2  22      268.33     -240.98    160.66 o 
  -8   2  22    14276.61    14388.08    395.48 o 
  -6   2  22     7655.29     6934.54    284.47 o 
  -4   2  22     1179.04      706.52    175.85 o 
  -2   2  22     6962.13     6025.56    318.06 o 
   0   2  22     6736.51     5848.67    314.24 o 
   2   2  22       29.03      -82.21    185.52 o 
   4   2  22    13651.09    13495.59    465.97 o 
   6   2  22    10814.41    10484.90    348.09 o 
 -23   3  22     9343.64     9295.68    429.77 o 
 -21   3  22     3785.08     4005.90    277.91 o 
 -19   3  22      245.80       32.21    194.29 o 
 -17   3  22    10302.00     9739.94    507.85 o 
 -15   3  22     4095.57     4042.77    268.95 o 
 -13   3  22       21.93     -278.74    185.82 o 
 -11   3  22    11619.64    11885.64    372.95 o 
  -9   3  22    12375.14    12292.38    616.48 o 
  -7   3  22      810.63      343.48    176.28 o 
  -5   3  22     7717.38     8159.94    348.32 o 
  -3   3  22     8069.41     8342.94    366.16 o 
  -1   3  22      118.31      -95.18    186.31 o 
   1   3  22     8201.69     7899.30    354.72 o 
   3   3  22     7866.83     7591.99    323.63 o 
 -20   4  22     9870.79    10326.80    439.01 o 
 -18   4  22     3648.87     3659.82    291.62 o 
 -16   4  22      657.00      380.49    201.29 o 
 -14   4  22     9424.39     8641.03    351.54 o 
 -12   4  22     7683.41     8154.59    361.35 o 
 -10   4  22       15.68     -111.63    179.95 o 
  -8   4  22    10582.40     9744.35    365.00 o 
  -6   4  22     8791.57     7852.08    331.01 o 
  -4   4  22      293.95     -135.18    215.62 o 
  -2   4  22     5130.90     5475.15    355.81 o 
   0   4  22     6799.72     6850.26    345.43 o 
 -15   5  22     3517.82     3976.71    280.40 o 
 -13   5  22      282.80       60.70    202.45 o 
 -11   5  22     7417.56     7091.33    326.48 o 
  -9   5  22     7570.82     7751.61    337.86 o 
  -7   5  22      163.80      -50.12    177.19 o 
  -5   5  22     7458.42     7834.58    333.95 o 
 -21   1  23        3.01     -188.21    169.10 o 
 -19   1  23       10.45       89.22    151.92 o 
 -17   1  23       14.89       -1.19    144.68 o 
 -15   1  23      129.46      -32.03    142.23 o 
 -13   1  23       37.60      -65.63    135.25 o 
 -11   1  23      251.68       59.33    132.46 o 
  -9   1  23       91.17     -121.03    153.18 o 
  -7   1  23      112.18      234.31    158.71 o 
  -5   1  23       11.21      -72.03    184.02 o 
  -3   1  23       94.46     -200.40    176.37 o 
  -1   1  23       21.95     -154.51    179.94 o 
   1   1  23      581.68      218.55    182.67 o 
 -20   2  23       96.26      143.78    177.99 o 
 -18   2  23       34.11     -163.19    137.58 o 
 -16   2  23      280.85     -118.70    129.71 o 
 -14   2  23       98.26       12.19    165.43 o 
 -12   2  23       81.78      198.86    162.61 o 
 -10   2  23      495.97      467.43    170.98 o 
  -8   2  23      303.43      178.53    159.38 o 
  -6   2  23       89.16      -35.60    156.05 o 
  -4   2  23      401.67       84.29    185.42 o 
  -2   2  23       54.64     -113.19    181.96 o 
 -17   3  23        5.87      -91.65    187.31 o 
 -15   3  23      246.40      278.97    193.83 o 
 -13   3  23      190.09      527.38    193.78 o 
 -11   3  23      973.80      499.73    178.73 o 
  -9   3  23       14.14     -119.95    160.74 o 
  -7   3  23      926.88      935.08    187.91 o 
  -5   3  23      137.92       15.37    192.62 o 
                                                 
